# Supplementary material for: Global burden of stroke attributable to secondhand smoke in 204 countries and territories from 1990 to 2019: analysis of the global burden of disease study
Source: Front Neurol. 2024 Jan 26;15:1320033. doi: 10.3389/fneur.2024.1320033 (PMC10853451; doi:10.3389/fneur.2024.1320033)
Supplement: Supplementary file 2 [file Data_Sheet_2.xlsx]

## Sheet: Figure_1
measure	location	sex	age	cause	rei	metric	year	val	upper	lower
Deaths	Tropical Latin America	Male	All ages	Subarachnoid hemorrhage	Secondhand smoke	Number	1990	205.521	273.291	137.706
Deaths	Tropical Latin America	Female	All ages	Subarachnoid hemorrhage	Secondhand smoke	Number	1990	286.256	374.869	210.734
Deaths	Tropical Latin America	Both	All ages	Subarachnoid hemorrhage	Secondhand smoke	Number	1990	491.777	637.259	353.962
Deaths	Tropical Latin America	Male	All ages	Subarachnoid hemorrhage	Secondhand smoke	Rate	1990	0.271847	0.361488	0.182146
Deaths	Tropical Latin America	Female	All ages	Subarachnoid hemorrhage	Secondhand smoke	Rate	1990	0.370417	0.485084	0.272691
Deaths	Tropical Latin America	Both	All ages	Subarachnoid hemorrhage	Secondhand smoke	Rate	1990	0.321673	0.416833	0.231528
Deaths	Tropical Latin America	Male	All ages	Ischemic stroke	Secondhand smoke	Number	1990	1008.2	1299.86	722.213
Deaths	Tropical Latin America	Female	All ages	Ischemic stroke	Secondhand smoke	Number	1990	766.372	998.718	563.349
Deaths	Tropical Latin America	Both	All ages	Ischemic stroke	Secondhand smoke	Number	1990	1774.58	2287.79	1289.3
Deaths	Tropical Latin America	Male	All ages	Ischemic stroke	Secondhand smoke	Rate	1990	1.33357	1.71935	0.955286
Deaths	Tropical Latin America	Female	All ages	Ischemic stroke	Secondhand smoke	Rate	1990	0.991691	1.29235	0.728978
Deaths	Tropical Latin America	Both	All ages	Ischemic stroke	Secondhand smoke	Rate	1990	1.16076	1.49645	0.843333
Deaths	Tropical Latin America	Male	Age-standardized	Ischemic stroke	Secondhand smoke	Rate	1990	2.7713	3.54522	2.03829
Deaths	Tropical Latin America	Female	Age-standardized	Ischemic stroke	Secondhand smoke	Rate	1990	1.88432	2.47031	1.37752
Deaths	Tropical Latin America	Both	Age-standardized	Ischemic stroke	Secondhand smoke	Rate	1990	2.29773	2.99964	1.69851
Deaths	Tropical Latin America	Male	Age-standardized	Subarachnoid hemorrhage	Secondhand smoke	Rate	1990	0.369987	0.488204	0.251266
Deaths	Tropical Latin America	Female	Age-standardized	Subarachnoid hemorrhage	Secondhand smoke	Rate	1990	0.485867	0.634347	0.35514
Deaths	Tropical Latin America	Both	Age-standardized	Subarachnoid hemorrhage	Secondhand smoke	Rate	1990	0.429968	0.55719	0.310954
Deaths	Global	Male	All ages	Intracerebral hemorrhage	Secondhand smoke	Number	1990	32639.5	42511.3	23402.5
Deaths	Global	Female	All ages	Intracerebral hemorrhage	Secondhand smoke	Number	1990	53168	69088.5	37679.5
Deaths	Global	Both	All ages	Intracerebral hemorrhage	Secondhand smoke	Number	1990	85807.4	110882	62082.2
Deaths	Global	Male	All ages	Intracerebral hemorrhage	Secondhand smoke	Rate	1990	1.21167	1.57815	0.868771
Deaths	Global	Female	All ages	Intracerebral hemorrhage	Secondhand smoke	Rate	1990	2.00173	2.60113	1.4186
Deaths	Global	Both	All ages	Intracerebral hemorrhage	Secondhand smoke	Rate	1990	1.60392	2.07262	1.16045
Deaths	Global	Male	Age-standardized	Intracerebral hemorrhage	Secondhand smoke	Rate	1990	1.79356	2.3083	1.29629
Deaths	Global	Female	Age-standardized	Intracerebral hemorrhage	Secondhand smoke	Rate	1990	2.4948	3.22475	1.77364
Deaths	Global	Both	Age-standardized	Intracerebral hemorrhage	Secondhand smoke	Rate	1990	2.16577	2.78604	1.57133
Deaths	Global	Male	All ages	Ischemic stroke	Secondhand smoke	Number	1990	21144.1	27720.7	15242.3
Deaths	Global	Female	All ages	Ischemic stroke	Secondhand smoke	Number	1990	35760.5	46275.9	26317.8
Deaths	Global	Both	All ages	Ischemic stroke	Secondhand smoke	Number	1990	56904.6	72906.1	41386.9
Deaths	Global	Male	All ages	Ischemic stroke	Secondhand smoke	Rate	1990	0.784933	1.02908	0.565839
Deaths	Global	Female	All ages	Ischemic stroke	Secondhand smoke	Rate	1990	1.34636	1.74225	0.990846
Deaths	Global	Both	All ages	Ischemic stroke	Secondhand smoke	Rate	1990	1.06367	1.36277	0.773609
Deaths	Global	Male	Age-standardized	Ischemic stroke	Secondhand smoke	Rate	1990	1.40431	1.82668	1.01472
Deaths	Global	Female	Age-standardized	Ischemic stroke	Secondhand smoke	Rate	1990	1.78053	2.29202	1.31869
Deaths	Global	Both	Age-standardized	Ischemic stroke	Secondhand smoke	Rate	1990	1.62713	2.09096	1.2009
Deaths	South Asia	Male	All ages	Subarachnoid hemorrhage	Secondhand smoke	Number	1990	816.256	1632.85	253.82
Deaths	South Asia	Female	All ages	Subarachnoid hemorrhage	Secondhand smoke	Number	1990	1481.39	2615.82	553.454
Deaths	South Asia	Both	All ages	Subarachnoid hemorrhage	Secondhand smoke	Number	1990	2297.65	4000.2	864.736
Deaths	South Asia	Male	All ages	Subarachnoid hemorrhage	Secondhand smoke	Rate	1990	0.143043	0.286145	0.0444802
Deaths	South Asia	Female	All ages	Subarachnoid hemorrhage	Secondhand smoke	Rate	1990	0.281105	0.496371	0.105022
Deaths	South Asia	Both	All ages	Subarachnoid hemorrhage	Secondhand smoke	Rate	1990	0.209329	0.364441	0.0787824
Deaths	Global	Male	All ages	Subarachnoid hemorrhage	Secondhand smoke	Number	1990	6484.61	9304.27	3300.85
Deaths	Global	Female	All ages	Subarachnoid hemorrhage	Secondhand smoke	Number	1990	13393.4	17943.7	9329.11
Deaths	Global	Both	All ages	Subarachnoid hemorrhage	Secondhand smoke	Number	1990	19878	26308.9	13507.2
Deaths	Global	Male	All ages	Subarachnoid hemorrhage	Secondhand smoke	Rate	1990	0.240728	0.345402	0.122537
Deaths	Global	Female	All ages	Subarachnoid hemorrhage	Secondhand smoke	Rate	1990	0.504252	0.675566	0.351234
Deaths	Global	Both	All ages	Subarachnoid hemorrhage	Secondhand smoke	Rate	1990	0.371563	0.491768	0.252478
Deaths	South Asia	Male	All ages	Intracerebral hemorrhage	Secondhand smoke	Number	1990	4908.95	6952.07	3205.14
Deaths	South Asia	Female	All ages	Intracerebral hemorrhage	Secondhand smoke	Number	1990	7264.57	10293.8	4649.08
Deaths	South Asia	Both	All ages	Intracerebral hemorrhage	Secondhand smoke	Number	1990	12173.5	16779.2	8215.89
Deaths	South Asia	Male	All ages	Intracerebral hemorrhage	Secondhand smoke	Rate	1990	0.860259	1.2183	0.561678
Deaths	South Asia	Female	All ages	Intracerebral hemorrhage	Secondhand smoke	Rate	1990	1.37851	1.95333	0.882197
Deaths	South Asia	Both	All ages	Intracerebral hemorrhage	Secondhand smoke	Rate	1990	1.10908	1.52869	0.748515
Deaths	South Asia	Male	Age-standardized	Intracerebral hemorrhage	Secondhand smoke	Rate	1990	1.74044	2.47768	1.13719
Deaths	South Asia	Female	Age-standardized	Intracerebral hemorrhage	Secondhand smoke	Rate	1990	2.75222	4.02198	1.75952
Deaths	South Asia	Both	Age-standardized	Intracerebral hemorrhage	Secondhand smoke	Rate	1990	2.223	3.07735	1.51212
Deaths	Eastern Sub-Saharan Africa	Male	All ages	Ischemic stroke	Secondhand smoke	Number	1990	124.644	196.575	76.7712
Deaths	Eastern Sub-Saharan Africa	Female	All ages	Ischemic stroke	Secondhand smoke	Number	1990	159.585	234.363	103.212
Deaths	Eastern Sub-Saharan Africa	Both	All ages	Ischemic stroke	Secondhand smoke	Number	1990	284.229	414.814	183.391
Deaths	Eastern Sub-Saharan Africa	Male	All ages	Ischemic stroke	Secondhand smoke	Rate	1990	0.132216	0.208516	0.0814347
Deaths	Eastern Sub-Saharan Africa	Female	All ages	Ischemic stroke	Secondhand smoke	Rate	1990	0.16642	0.2444	0.107632
Deaths	Eastern Sub-Saharan Africa	Both	All ages	Ischemic stroke	Secondhand smoke	Rate	1990	0.149464	0.218132	0.0964373
Deaths	Eastern Sub-Saharan Africa	Male	Age-standardized	Ischemic stroke	Secondhand smoke	Rate	1990	0.438871	0.68204	0.275871
Deaths	Eastern Sub-Saharan Africa	Female	Age-standardized	Ischemic stroke	Secondhand smoke	Rate	1990	0.52635	0.78141	0.340437
Deaths	Eastern Sub-Saharan Africa	Both	Age-standardized	Ischemic stroke	Secondhand smoke	Rate	1990	0.484196	0.696225	0.316862
Deaths	Eastern Sub-Saharan Africa	Male	Age-standardized	Subarachnoid hemorrhage	Secondhand smoke	Rate	1990	0.0965988	0.285202	0.026545
Deaths	Eastern Sub-Saharan Africa	Female	Age-standardized	Subarachnoid hemorrhage	Secondhand smoke	Rate	1990	0.090898	0.203511	0.0381228
Deaths	Eastern Sub-Saharan Africa	Both	Age-standardized	Subarachnoid hemorrhage	Secondhand smoke	Rate	1990	0.0935147	0.196627	0.0369749
Deaths	Tropical Latin America	Male	All ages	Intracerebral hemorrhage	Secondhand smoke	Number	1990	1237.09	1595.18	906.572
Deaths	Tropical Latin America	Female	All ages	Intracerebral hemorrhage	Secondhand smoke	Number	1990	964.514	1232.27	701.419
Deaths	Tropical Latin America	Both	All ages	Intracerebral hemorrhage	Secondhand smoke	Number	1990	2201.6	2815.16	1610.2
Deaths	Tropical Latin America	Male	All ages	Intracerebral hemorrhage	Secondhand smoke	Rate	1990	1.63632	2.10997	1.19914
Deaths	Tropical Latin America	Female	All ages	Intracerebral hemorrhage	Secondhand smoke	Rate	1990	1.24809	1.59457	0.907641
Deaths	Tropical Latin America	Both	All ages	Intracerebral hemorrhage	Secondhand smoke	Rate	1990	1.44007	1.84141	1.05324
Deaths	Tropical Latin America	Male	Age-standardized	Intracerebral hemorrhage	Secondhand smoke	Rate	1990	2.57504	3.33402	1.87626
Deaths	Tropical Latin America	Female	Age-standardized	Intracerebral hemorrhage	Secondhand smoke	Rate	1990	1.85695	2.38371	1.3552
Deaths	Tropical Latin America	Both	Age-standardized	Intracerebral hemorrhage	Secondhand smoke	Rate	1990	2.20058	2.81818	1.61152
Deaths	Global	Male	Age-standardized	Subarachnoid hemorrhage	Secondhand smoke	Rate	1990	0.343709	0.499115	0.171419
Deaths	Global	Female	Age-standardized	Subarachnoid hemorrhage	Secondhand smoke	Rate	1990	0.621603	0.83148	0.434508
Deaths	Global	Both	Age-standardized	Subarachnoid hemorrhage	Secondhand smoke	Rate	1990	0.490293	0.653517	0.333862
Deaths	Southern Latin America	Male	All ages	Ischemic stroke	Secondhand smoke	Number	1990	311.715	420.595	213.707
Deaths	Southern Latin America	Female	All ages	Ischemic stroke	Secondhand smoke	Number	1990	341.013	450.641	237.551
Deaths	Southern Latin America	Both	All ages	Ischemic stroke	Secondhand smoke	Number	1990	652.728	859.401	456.237
Deaths	Southern Latin America	Male	All ages	Ischemic stroke	Secondhand smoke	Rate	1990	1.28489	1.73369	0.880901
Deaths	Southern Latin America	Female	All ages	Ischemic stroke	Secondhand smoke	Rate	1990	1.34882	1.78244	0.939594
Deaths	Southern Latin America	Both	All ages	Ischemic stroke	Secondhand smoke	Rate	1990	1.31751	1.73468	0.920903
Deaths	Southern Latin America	Male	Age-standardized	Ischemic stroke	Secondhand smoke	Rate	1990	1.72197	2.30659	1.20144
Deaths	Southern Latin America	Female	Age-standardized	Ischemic stroke	Secondhand smoke	Rate	1990	1.37122	1.80428	0.961867
Deaths	Southern Latin America	Both	Age-standardized	Ischemic stroke	Secondhand smoke	Rate	1990	1.53113	2.00082	1.09428
Deaths	Western Europe	Male	All ages	Ischemic stroke	Secondhand smoke	Number	1990	2298.1	2977.35	1682.88
Deaths	Western Europe	Female	All ages	Ischemic stroke	Secondhand smoke	Number	1990	2809.53	3716.82	2015.34
Deaths	Western Europe	Both	All ages	Ischemic stroke	Secondhand smoke	Number	1990	5107.62	6711.97	3737.17
Deaths	Western Europe	Male	All ages	Ischemic stroke	Secondhand smoke	Rate	1990	1.22726	1.59	0.89871
Deaths	Western Europe	Female	All ages	Ischemic stroke	Secondhand smoke	Rate	1990	1.42372	1.88348	1.02127
Deaths	Western Europe	Both	All ages	Ischemic stroke	Secondhand smoke	Rate	1990	1.32806	1.74522	0.971722
Deaths	Western Europe	Male	All ages	Subarachnoid hemorrhage	Secondhand smoke	Number	1990	307.755	393.293	226.119
Deaths	Western Europe	Female	All ages	Subarachnoid hemorrhage	Secondhand smoke	Number	1990	459.114	577.803	347.217
Deaths	Western Europe	Both	All ages	Subarachnoid hemorrhage	Secondhand smoke	Number	1990	766.869	970.51	579.425
Deaths	Western Europe	Male	All ages	Subarachnoid hemorrhage	Secondhand smoke	Rate	1990	0.164351	0.210031	0.120755
Deaths	Western Europe	Female	All ages	Subarachnoid hemorrhage	Secondhand smoke	Rate	1990	0.232654	0.2928	0.175951
Deaths	Western Europe	Both	All ages	Subarachnoid hemorrhage	Secondhand smoke	Rate	1990	0.199398	0.252348	0.15066
Deaths	South Asia	Male	Age-standardized	Subarachnoid hemorrhage	Secondhand smoke	Rate	1990	0.258517	0.520278	0.0786914
Deaths	South Asia	Female	Age-standardized	Subarachnoid hemorrhage	Secondhand smoke	Rate	1990	0.497712	0.879858	0.185945
Deaths	South Asia	Both	Age-standardized	Subarachnoid hemorrhage	Secondhand smoke	Rate	1990	0.37213	0.651789	0.134999
Deaths	East Asia	Male	All ages	Ischemic stroke	Secondhand smoke	Number	1990	6424.9	8981.99	4444.57
Deaths	East Asia	Female	All ages	Ischemic stroke	Secondhand smoke	Number	1990	11037.8	14957.9	7581.65
Deaths	East Asia	Both	All ages	Ischemic stroke	Secondhand smoke	Number	1990	17462.7	23609	12441.7
Deaths	East Asia	Male	All ages	Ischemic stroke	Secondhand smoke	Rate	1990	1.01871	1.42416	0.704719
Deaths	East Asia	Female	All ages	Ischemic stroke	Secondhand smoke	Rate	1990	1.85681	2.51627	1.27541
Deaths	East Asia	Both	All ages	Ischemic stroke	Secondhand smoke	Rate	1990	1.42537	1.92705	1.01554
Deaths	High-income North America	Male	All ages	Ischemic stroke	Secondhand smoke	Number	1990	736.724	942.106	551.099
Deaths	High-income North America	Female	All ages	Ischemic stroke	Secondhand smoke	Number	1990	730.149	945.135	544.058
Deaths	High-income North America	Both	All ages	Ischemic stroke	Secondhand smoke	Number	1990	1466.87	1855.01	1114.37
Deaths	High-income North America	Male	All ages	Ischemic stroke	Secondhand smoke	Rate	1990	0.536594	0.686184	0.401394
Deaths	High-income North America	Female	All ages	Ischemic stroke	Secondhand smoke	Rate	1990	0.50836	0.658043	0.378796
Deaths	High-income North America	Both	All ages	Ischemic stroke	Secondhand smoke	Rate	1990	0.522159	0.660323	0.396678
Deaths	High-income North America	Male	Age-standardized	Ischemic stroke	Secondhand smoke	Rate	1990	0.517153	0.654378	0.390734
Deaths	High-income North America	Female	Age-standardized	Ischemic stroke	Secondhand smoke	Rate	1990	0.317547	0.407197	0.240644
Deaths	High-income North America	Both	Age-standardized	Ischemic stroke	Secondhand smoke	Rate	1990	0.400207	0.503055	0.303578
Deaths	High-income North America	Male	All ages	Subarachnoid hemorrhage	Secondhand smoke	Number	1990	220.965	281.046	167.146
Deaths	High-income North America	Female	All ages	Subarachnoid hemorrhage	Secondhand smoke	Number	1990	279.585	351.538	214.228
Deaths	High-income North America	Both	All ages	Subarachnoid hemorrhage	Secondhand smoke	Number	1990	500.55	628.294	383.48
Deaths	High-income North America	Male	All ages	Subarachnoid hemorrhage	Secondhand smoke	Rate	1990	0.16094	0.2047	0.121741
Deaths	High-income North America	Female	All ages	Subarachnoid hemorrhage	Secondhand smoke	Rate	1990	0.194659	0.244756	0.149155
Deaths	High-income North America	Both	All ages	Subarachnoid hemorrhage	Secondhand smoke	Rate	1990	0.17818	0.223652	0.136507
Deaths	Eastern Sub-Saharan Africa	Male	All ages	Subarachnoid hemorrhage	Secondhand smoke	Number	1990	41.507	122.056	11.3278
Deaths	Eastern Sub-Saharan Africa	Female	All ages	Subarachnoid hemorrhage	Secondhand smoke	Number	1990	41.3237	91.2752	17.8522
Deaths	Eastern Sub-Saharan Africa	Both	All ages	Subarachnoid hemorrhage	Secondhand smoke	Number	1990	82.8307	175.018	33.2298
Deaths	Eastern Sub-Saharan Africa	Male	All ages	Subarachnoid hemorrhage	Secondhand smoke	Rate	1990	0.0440283	0.12947	0.0120159
Deaths	Eastern Sub-Saharan Africa	Female	All ages	Subarachnoid hemorrhage	Secondhand smoke	Rate	1990	0.0430935	0.0951844	0.0186168
Deaths	Eastern Sub-Saharan Africa	Both	All ages	Subarachnoid hemorrhage	Secondhand smoke	Rate	1990	0.0435569	0.0920342	0.0174741
Deaths	Southeast Asia	Male	All ages	Ischemic stroke	Secondhand smoke	Number	1990	1308.54	1834.28	850.868
Deaths	Southeast Asia	Female	All ages	Ischemic stroke	Secondhand smoke	Number	1990	2374.18	3242.45	1627.87
Deaths	Southeast Asia	Both	All ages	Ischemic stroke	Secondhand smoke	Number	1990	3682.72	4954.89	2518.43
Deaths	Southeast Asia	Male	All ages	Ischemic stroke	Secondhand smoke	Rate	1990	0.564376	0.791129	0.366981
Deaths	Southeast Asia	Female	All ages	Ischemic stroke	Secondhand smoke	Rate	1990	1.01057	1.38015	0.692905
Deaths	Southeast Asia	Both	All ages	Ischemic stroke	Secondhand smoke	Rate	1990	0.788946	1.06148	0.539521
Deaths	Southeast Asia	Male	Age-standardized	Ischemic stroke	Secondhand smoke	Rate	1990	1.46251	2.03745	0.969421
Deaths	Southeast Asia	Female	Age-standardized	Ischemic stroke	Secondhand smoke	Rate	1990	2.19053	3.00765	1.50603
Deaths	Southeast Asia	Both	Age-standardized	Ischemic stroke	Secondhand smoke	Rate	1990	1.88298	2.54841	1.30142
Deaths	Southeast Asia	Male	Age-standardized	Subarachnoid hemorrhage	Secondhand smoke	Rate	1990	0.229672	0.445056	0.131767
Deaths	Southeast Asia	Female	Age-standardized	Subarachnoid hemorrhage	Secondhand smoke	Rate	1990	0.505815	0.705194	0.327937
Deaths	Southeast Asia	Both	Age-standardized	Subarachnoid hemorrhage	Secondhand smoke	Rate	1990	0.376883	0.542281	0.24517
Deaths	Western Europe	Male	All ages	Intracerebral hemorrhage	Secondhand smoke	Number	1990	1461.46	1865.35	1072.4
Deaths	Western Europe	Female	All ages	Intracerebral hemorrhage	Secondhand smoke	Number	1990	1340.58	1696.94	991.524
Deaths	Western Europe	Both	All ages	Intracerebral hemorrhage	Secondhand smoke	Number	1990	2802.03	3567.38	2088.56
Deaths	Western Europe	Male	All ages	Intracerebral hemorrhage	Secondhand smoke	Rate	1990	0.780464	0.996157	0.572694
Deaths	Western Europe	Female	All ages	Intracerebral hemorrhage	Secondhand smoke	Rate	1990	0.679332	0.859917	0.502451
Deaths	Western Europe	Both	All ages	Intracerebral hemorrhage	Secondhand smoke	Rate	1990	0.728572	0.927576	0.543058
Deaths	Western Europe	Male	Age-standardized	Intracerebral hemorrhage	Secondhand smoke	Rate	1990	0.618901	0.784054	0.460712
Deaths	Western Europe	Female	Age-standardized	Intracerebral hemorrhage	Secondhand smoke	Rate	1990	0.424333	0.52898	0.319501
Deaths	Western Europe	Both	Age-standardized	Intracerebral hemorrhage	Secondhand smoke	Rate	1990	0.513166	0.642241	0.384083
Deaths	Australasia	Male	All ages	Subarachnoid hemorrhage	Secondhand smoke	Number	1990	14.966	19.664	10.8466
Deaths	Australasia	Female	All ages	Subarachnoid hemorrhage	Secondhand smoke	Number	1990	19.1358	24.7203	13.9299
Deaths	Australasia	Both	All ages	Subarachnoid hemorrhage	Secondhand smoke	Number	1990	34.1019	43.8515	25.1466
Deaths	Australasia	Male	All ages	Subarachnoid hemorrhage	Secondhand smoke	Rate	1990	0.1486	0.195247	0.107697
Deaths	Australasia	Female	All ages	Subarachnoid hemorrhage	Secondhand smoke	Rate	1990	0.187493	0.242209	0.136485
Deaths	Australasia	Both	All ages	Subarachnoid hemorrhage	Secondhand smoke	Rate	1990	0.168175	0.216256	0.124012
Deaths	Australasia	Male	Age-standardized	Subarachnoid hemorrhage	Secondhand smoke	Rate	1990	0.139582	0.182553	0.102447
Deaths	Australasia	Female	Age-standardized	Subarachnoid hemorrhage	Secondhand smoke	Rate	1990	0.168187	0.218558	0.12209
Deaths	Australasia	Both	Age-standardized	Subarachnoid hemorrhage	Secondhand smoke	Rate	1990	0.153892	0.198546	0.112551
Deaths	Western Europe	Male	Age-standardized	Subarachnoid hemorrhage	Secondhand smoke	Rate	1990	0.135677	0.173208	0.100377
Deaths	Western Europe	Female	Age-standardized	Subarachnoid hemorrhage	Secondhand smoke	Rate	1990	0.176359	0.224926	0.13317
Deaths	Western Europe	Both	Age-standardized	Subarachnoid hemorrhage	Secondhand smoke	Rate	1990	0.157088	0.19844	0.118154
Deaths	East Asia	Male	Age-standardized	Ischemic stroke	Secondhand smoke	Rate	1990	2.0668	2.8301	1.45794
Deaths	East Asia	Female	Age-standardized	Ischemic stroke	Secondhand smoke	Rate	1990	2.85285	3.82488	2.0016
Deaths	East Asia	Both	Age-standardized	Ischemic stroke	Secondhand smoke	Rate	1990	2.50742	3.34669	1.82729
Deaths	East Asia	Male	All ages	Subarachnoid hemorrhage	Secondhand smoke	Number	1990	3561.76	5351.4	1105.34
Deaths	East Asia	Female	All ages	Subarachnoid hemorrhage	Secondhand smoke	Number	1990	8045.27	10744.2	5473.42
Deaths	East Asia	Both	All ages	Subarachnoid hemorrhage	Secondhand smoke	Number	1990	11607	15418.5	7357.59
Deaths	East Asia	Male	All ages	Subarachnoid hemorrhage	Secondhand smoke	Rate	1990	0.564743	0.848503	0.17526
Deaths	East Asia	Female	All ages	Subarachnoid hemorrhage	Secondhand smoke	Rate	1990	1.3534	1.80743	0.920756
Deaths	East Asia	Both	All ages	Subarachnoid hemorrhage	Secondhand smoke	Rate	1990	0.947407	1.25851	0.600553
Deaths	East Asia	Male	Age-standardized	Subarachnoid hemorrhage	Secondhand smoke	Rate	1990	0.950535	1.42096	0.301617
Deaths	East Asia	Female	Age-standardized	Subarachnoid hemorrhage	Secondhand smoke	Rate	1990	1.85267	2.47199	1.2901
Deaths	East Asia	Both	Age-standardized	Subarachnoid hemorrhage	Secondhand smoke	Rate	1990	1.42428	1.89971	0.928094
Deaths	Western Europe	Male	Age-standardized	Ischemic stroke	Secondhand smoke	Rate	1990	1.02588	1.3122	0.766657
Deaths	Western Europe	Female	Age-standardized	Ischemic stroke	Secondhand smoke	Rate	1990	0.722728	0.945774	0.538787
Deaths	Western Europe	Both	Age-standardized	Ischemic stroke	Secondhand smoke	Rate	1990	0.846765	1.09548	0.639059
Deaths	Eastern Sub-Saharan Africa	Male	All ages	Intracerebral hemorrhage	Secondhand smoke	Number	1990	638.34	890.357	414.29
Deaths	Eastern Sub-Saharan Africa	Female	All ages	Intracerebral hemorrhage	Secondhand smoke	Number	1990	735.866	1024.4	484.732
Deaths	Eastern Sub-Saharan Africa	Both	All ages	Intracerebral hemorrhage	Secondhand smoke	Number	1990	1374.21	1876.48	922.44
Deaths	Eastern Sub-Saharan Africa	Male	All ages	Intracerebral hemorrhage	Secondhand smoke	Rate	1990	0.677117	0.944442	0.439456
Deaths	Eastern Sub-Saharan Africa	Female	All ages	Intracerebral hemorrhage	Secondhand smoke	Rate	1990	0.767382	1.06828	0.505493
Deaths	Eastern Sub-Saharan Africa	Both	All ages	Intracerebral hemorrhage	Secondhand smoke	Rate	1990	0.722634	0.986759	0.48507
Deaths	Eastern Sub-Saharan Africa	Male	Age-standardized	Intracerebral hemorrhage	Secondhand smoke	Rate	1990	1.6117	2.23649	1.05109
Deaths	Eastern Sub-Saharan Africa	Female	Age-standardized	Intracerebral hemorrhage	Secondhand smoke	Rate	1990	1.77088	2.50277	1.14257
Deaths	Eastern Sub-Saharan Africa	Both	Age-standardized	Intracerebral hemorrhage	Secondhand smoke	Rate	1990	1.69248	2.31369	1.12652
Deaths	Andean Latin America	Male	All ages	Ischemic stroke	Secondhand smoke	Rate	1990	0.192651	0.265916	0.127696
Deaths	Andean Latin America	Female	All ages	Ischemic stroke	Secondhand smoke	Rate	1990	0.178722	0.249486	0.122132
Deaths	Andean Latin America	Both	All ages	Ischemic stroke	Secondhand smoke	Rate	1990	0.185646	0.254058	0.127614
Deaths	North Africa and Middle East	Male	All ages	Subarachnoid hemorrhage	Secondhand smoke	Number	1990	196.983	361.663	86.1752
Deaths	North Africa and Middle East	Female	All ages	Subarachnoid hemorrhage	Secondhand smoke	Number	1990	401.836	612.095	202.921
Deaths	North Africa and Middle East	Both	All ages	Subarachnoid hemorrhage	Secondhand smoke	Number	1990	598.818	906.483	308.731
Deaths	North Africa and Middle East	Male	All ages	Subarachnoid hemorrhage	Secondhand smoke	Rate	1990	0.111451	0.204625	0.0487571
Deaths	North Africa and Middle East	Female	All ages	Subarachnoid hemorrhage	Secondhand smoke	Rate	1990	0.238785	0.363728	0.120583
Deaths	North Africa and Middle East	Both	All ages	Subarachnoid hemorrhage	Secondhand smoke	Rate	1990	0.173557	0.262728	0.08948
Deaths	North Africa and Middle East	Male	Age-standardized	Subarachnoid hemorrhage	Secondhand smoke	Rate	1990	0.223092	0.41876	0.0957702
Deaths	North Africa and Middle East	Female	Age-standardized	Subarachnoid hemorrhage	Secondhand smoke	Rate	1990	0.429688	0.667185	0.213912
Deaths	North Africa and Middle East	Both	Age-standardized	Subarachnoid hemorrhage	Secondhand smoke	Rate	1990	0.324665	0.5008	0.163718
Deaths	South Asia	Male	All ages	Ischemic stroke	Secondhand smoke	Number	1990	2309.24	3524.25	1332.14
Deaths	South Asia	Female	All ages	Ischemic stroke	Secondhand smoke	Number	1990	2656.15	4005.29	1683.38
Deaths	South Asia	Both	All ages	Ischemic stroke	Secondhand smoke	Number	1990	4965.39	7198.54	3232.87
Deaths	South Asia	Male	All ages	Ischemic stroke	Secondhand smoke	Rate	1990	0.404677	0.617599	0.233448
Deaths	South Asia	Female	All ages	Ischemic stroke	Secondhand smoke	Rate	1990	0.504024	0.760034	0.319433
Deaths	South Asia	Both	All ages	Ischemic stroke	Secondhand smoke	Rate	1990	0.452375	0.655829	0.294533
Deaths	South Asia	Male	Age-standardized	Ischemic stroke	Secondhand smoke	Rate	1990	1.12486	1.6958	0.695433
Deaths	South Asia	Female	Age-standardized	Ischemic stroke	Secondhand smoke	Rate	1990	1.43472	2.14982	0.91531
Deaths	South Asia	Both	Age-standardized	Ischemic stroke	Secondhand smoke	Rate	1990	1.27501	1.8673	0.830495
Deaths	Southern Latin America	Male	All ages	Subarachnoid hemorrhage	Secondhand smoke	Number	1990	77.5257	102.6	51.5085
Deaths	Southern Latin America	Female	All ages	Subarachnoid hemorrhage	Secondhand smoke	Number	1990	113.562	148.662	82.5818
Deaths	Southern Latin America	Both	All ages	Subarachnoid hemorrhage	Secondhand smoke	Number	1990	191.087	245.789	139.522
Deaths	Southern Latin America	Male	All ages	Subarachnoid hemorrhage	Secondhand smoke	Rate	1990	0.319562	0.422916	0.212318
Deaths	Southern Latin America	Female	All ages	Subarachnoid hemorrhage	Secondhand smoke	Rate	1990	0.449175	0.588007	0.326639
Deaths	Southern Latin America	Both	All ages	Subarachnoid hemorrhage	Secondhand smoke	Rate	1990	0.385705	0.496118	0.281621
Deaths	Southern Latin America	Male	Age-standardized	Subarachnoid hemorrhage	Secondhand smoke	Rate	1990	0.358578	0.47393	0.239955
Deaths	Southern Latin America	Female	Age-standardized	Subarachnoid hemorrhage	Secondhand smoke	Rate	1990	0.459255	0.601824	0.334809
Deaths	Southern Latin America	Both	Age-standardized	Subarachnoid hemorrhage	Secondhand smoke	Rate	1990	0.411197	0.527942	0.299021
Deaths	Southern Latin America	Male	All ages	Intracerebral hemorrhage	Secondhand smoke	Number	1990	440.332	583.434	313.03
Deaths	Caribbean	Male	All ages	Ischemic stroke	Secondhand smoke	Number	1990	101.987	133.601	71.468
Deaths	Caribbean	Female	All ages	Ischemic stroke	Secondhand smoke	Number	1990	121.601	161.63	87.8786
Deaths	Caribbean	Both	All ages	Ischemic stroke	Secondhand smoke	Number	1990	223.588	291.945	160.814
Deaths	Caribbean	Male	All ages	Ischemic stroke	Secondhand smoke	Rate	1990	0.585668	0.767219	0.410412
Deaths	Caribbean	Female	All ages	Ischemic stroke	Secondhand smoke	Rate	1990	0.680855	0.904976	0.492039
Deaths	Caribbean	Both	All ages	Ischemic stroke	Secondhand smoke	Rate	1990	0.633864	0.827653	0.455903
Deaths	Caribbean	Male	Age-standardized	Ischemic stroke	Secondhand smoke	Rate	1990	0.871821	1.13575	0.620447
Deaths	Caribbean	Female	Age-standardized	Ischemic stroke	Secondhand smoke	Rate	1990	0.944113	1.24735	0.690943
Deaths	Caribbean	Both	Age-standardized	Ischemic stroke	Secondhand smoke	Rate	1990	0.912929	1.18496	0.673111
Deaths	Central Sub-Saharan Africa	Male	All ages	Subarachnoid hemorrhage	Secondhand smoke	Number	1990	7.84785	22.0381	2.02357
Deaths	Central Sub-Saharan Africa	Female	All ages	Subarachnoid hemorrhage	Secondhand smoke	Number	1990	7.79917	14.8659	3.39496
Deaths	Central Sub-Saharan Africa	Both	All ages	Subarachnoid hemorrhage	Secondhand smoke	Number	1990	15.647	33.0222	6.30809
Deaths	Central Sub-Saharan Africa	Male	All ages	Subarachnoid hemorrhage	Secondhand smoke	Rate	1990	0.0285572	0.0801933	0.00736348
Deaths	Central Sub-Saharan Africa	Female	All ages	Subarachnoid hemorrhage	Secondhand smoke	Rate	1990	0.0278158	0.0530193	0.0121082
Deaths	Central Sub-Saharan Africa	Both	All ages	Subarachnoid hemorrhage	Secondhand smoke	Rate	1990	0.0281828	0.0594783	0.0113619
Deaths	Central Asia	Male	All ages	Ischemic stroke	Secondhand smoke	Number	1990	324.264	424.219	230.008
Deaths	Central Asia	Female	All ages	Ischemic stroke	Secondhand smoke	Number	1990	693.995	900.923	501.983
Deaths	Central Asia	Both	All ages	Ischemic stroke	Secondhand smoke	Number	1990	1018.26	1319.84	743.545
Deaths	Central Asia	Male	All ages	Ischemic stroke	Secondhand smoke	Rate	1990	0.956105	1.25083	0.678188
Deaths	Central Asia	Female	All ages	Ischemic stroke	Secondhand smoke	Rate	1990	1.96315	2.5485	1.41999
Deaths	Central Asia	Both	All ages	Ischemic stroke	Secondhand smoke	Rate	1990	1.47007	1.90546	1.07346
Deaths	Central Asia	Male	Age-standardized	Ischemic stroke	Secondhand smoke	Rate	1990	2.09197	2.758	1.50182
Deaths	Central Asia	Female	Age-standardized	Ischemic stroke	Secondhand smoke	Rate	1990	2.60915	3.37481	1.88415
Deaths	Central Asia	Both	Age-standardized	Ischemic stroke	Secondhand smoke	Rate	1990	2.4272	3.13602	1.76378
Deaths	High-income North America	Male	Age-standardized	Subarachnoid hemorrhage	Secondhand smoke	Rate	1990	0.150249	0.192345	0.113222
Deaths	High-income North America	Female	Age-standardized	Subarachnoid hemorrhage	Secondhand smoke	Rate	1990	0.171025	0.216812	0.129849
Deaths	High-income North America	Both	Age-standardized	Subarachnoid hemorrhage	Secondhand smoke	Rate	1990	0.160605	0.20382	0.12272
Deaths	High-middle SDI	Male	All ages	Intracerebral hemorrhage	Secondhand smoke	Number	1990	9471.88	12145.5	6915.56
Deaths	High-middle SDI	Female	All ages	Intracerebral hemorrhage	Secondhand smoke	Number	1990	15136.1	19511.5	10868.6
Deaths	High-middle SDI	Both	All ages	Intracerebral hemorrhage	Secondhand smoke	Number	1990	24608	31462.6	17946.4
Deaths	High-middle SDI	Male	All ages	Intracerebral hemorrhage	Secondhand smoke	Rate	1990	1.65573	2.1231	1.20887
Deaths	High-middle SDI	Female	All ages	Intracerebral hemorrhage	Secondhand smoke	Rate	1990	2.61705	3.37356	1.87918
Deaths	High-middle SDI	Both	All ages	Intracerebral hemorrhage	Secondhand smoke	Rate	1990	2.13903	2.73485	1.55997
Deaths	High-middle SDI	Male	Age-standardized	Intracerebral hemorrhage	Secondhand smoke	Rate	1990	2.09168	2.66506	1.5258
Deaths	High-middle SDI	Female	Age-standardized	Intracerebral hemorrhage	Secondhand smoke	Rate	1990	2.54139	3.26821	1.8385
Deaths	High-middle SDI	Both	Age-standardized	Intracerebral hemorrhage	Secondhand smoke	Rate	1990	2.34069	2.97422	1.71646
Deaths	Oceania	Male	Age-standardized	Intracerebral hemorrhage	Secondhand smoke	Rate	1990	4.53087	6.73111	2.81695
Deaths	Oceania	Female	Age-standardized	Intracerebral hemorrhage	Secondhand smoke	Rate	1990	3.91182	5.84781	2.38374
Deaths	Oceania	Both	Age-standardized	Intracerebral hemorrhage	Secondhand smoke	Rate	1990	4.21977	5.93476	2.7063
Deaths	North Africa and Middle East	Male	All ages	Intracerebral hemorrhage	Secondhand smoke	Number	1990	1340.31	1796.6	959.303
Deaths	North Africa and Middle East	Female	All ages	Intracerebral hemorrhage	Secondhand smoke	Number	1990	1997.43	2643.31	1433.42
Deaths	North Africa and Middle East	Both	All ages	Intracerebral hemorrhage	Secondhand smoke	Number	1990	3337.74	4371.2	2403.64
Deaths	North Africa and Middle East	Male	All ages	Intracerebral hemorrhage	Secondhand smoke	Rate	1990	0.758336	1.0165	0.542765
Deaths	North Africa and Middle East	Female	All ages	Intracerebral hemorrhage	Secondhand smoke	Rate	1990	1.18694	1.57074	0.851785
Deaths	North Africa and Middle East	Both	All ages	Intracerebral hemorrhage	Secondhand smoke	Rate	1990	0.967384	1.26691	0.696652
Deaths	North Africa and Middle East	Male	Age-standardized	Intracerebral hemorrhage	Secondhand smoke	Rate	1990	1.55065	2.03937	1.11467
Deaths	North Africa and Middle East	Female	Age-standardized	Intracerebral hemorrhage	Secondhand smoke	Rate	1990	2.25157	2.98814	1.57836
Deaths	North Africa and Middle East	Both	Age-standardized	Intracerebral hemorrhage	Secondhand smoke	Rate	1990	1.89715	2.49578	1.35086
Deaths	Central Sub-Saharan Africa	Male	Age-standardized	Subarachnoid hemorrhage	Secondhand smoke	Rate	1990	0.0619888	0.178273	0.016744
Deaths	Central Sub-Saharan Africa	Female	Age-standardized	Subarachnoid hemorrhage	Secondhand smoke	Rate	1990	0.0538375	0.104812	0.0235365
Deaths	Central Sub-Saharan Africa	Both	Age-standardized	Subarachnoid hemorrhage	Secondhand smoke	Rate	1990	0.0575645	0.121672	0.0233533
Deaths	East Asia	Male	All ages	Intracerebral hemorrhage	Secondhand smoke	Number	1990	14208.6	19721.1	9614.24
Deaths	East Asia	Female	All ages	Intracerebral hemorrhage	Secondhand smoke	Number	1990	25709.9	34417.8	17994.8
Deaths	East Asia	Both	All ages	Intracerebral hemorrhage	Secondhand smoke	Number	1990	39918.6	52754.3	28695.5
Deaths	East Asia	Male	All ages	Intracerebral hemorrhage	Secondhand smoke	Rate	1990	2.25288	3.12693	1.52441
Deaths	East Asia	Female	All ages	Intracerebral hemorrhage	Secondhand smoke	Rate	1990	4.32501	5.78987	3.02714
Deaths	East Asia	Both	All ages	Intracerebral hemorrhage	Secondhand smoke	Rate	1990	3.2583	4.306	2.34223
Deaths	East Asia	Male	Age-standardized	Intracerebral hemorrhage	Secondhand smoke	Rate	1990	3.88993	5.25835	2.7406
Deaths	East Asia	Female	Age-standardized	Intracerebral hemorrhage	Secondhand smoke	Rate	1990	6.0867	8.12003	4.30841
Deaths	East Asia	Both	Age-standardized	Intracerebral hemorrhage	Secondhand smoke	Rate	1990	5.05581	6.67143	3.67492
Deaths	High-income Asia Pacific	Male	All ages	Subarachnoid hemorrhage	Secondhand smoke	Number	1990	202.886	275.31	141.437
Deaths	High-income Asia Pacific	Female	All ages	Subarachnoid hemorrhage	Secondhand smoke	Number	1990	510.33	654.06	375.937
Deaths	High-income Asia Pacific	Both	All ages	Subarachnoid hemorrhage	Secondhand smoke	Number	1990	713.216	907.675	525.205
Deaths	High-income Asia Pacific	Male	All ages	Subarachnoid hemorrhage	Secondhand smoke	Rate	1990	0.236421	0.320817	0.164816
Deaths	High-income Asia Pacific	Female	All ages	Subarachnoid hemorrhage	Secondhand smoke	Rate	1990	0.581939	0.745838	0.428688
Deaths	High-income Asia Pacific	Both	All ages	Subarachnoid hemorrhage	Secondhand smoke	Rate	1990	0.411051	0.523125	0.302694
Deaths	Southern Latin America	Female	All ages	Intracerebral hemorrhage	Secondhand smoke	Number	1990	369.495	475.235	267.654
Deaths	Southern Latin America	Both	All ages	Intracerebral hemorrhage	Secondhand smoke	Number	1990	809.826	1042.11	587.89
Deaths	Southern Latin America	Male	All ages	Intracerebral hemorrhage	Secondhand smoke	Rate	1990	1.81505	2.40492	1.29031
Deaths	Southern Latin America	Female	All ages	Intracerebral hemorrhage	Secondhand smoke	Rate	1990	1.46148	1.87972	1.05866
Deaths	Southern Latin America	Both	All ages	Intracerebral hemorrhage	Secondhand smoke	Rate	1990	1.63461	2.10347	1.18664
Deaths	Southern Latin America	Male	Age-standardized	Intracerebral hemorrhage	Secondhand smoke	Rate	1990	2.09401	2.74704	1.4879
Deaths	Southern Latin America	Female	Age-standardized	Intracerebral hemorrhage	Secondhand smoke	Rate	1990	1.45941	1.86953	1.07147
Deaths	Southern Latin America	Both	Age-standardized	Intracerebral hemorrhage	Secondhand smoke	Rate	1990	1.75401	2.25117	1.28412
Deaths	Central Latin America	Male	All ages	Ischemic stroke	Secondhand smoke	Number	1990	241.927	327.486	164.144
Deaths	Central Latin America	Female	All ages	Ischemic stroke	Secondhand smoke	Number	1990	260.915	352.699	180.756
Deaths	Central Latin America	Both	All ages	Ischemic stroke	Secondhand smoke	Number	1990	502.843	671.882	346.526
Deaths	Central Latin America	Male	All ages	Ischemic stroke	Secondhand smoke	Rate	1990	0.298463	0.404015	0.202502
Deaths	Central Latin America	Female	All ages	Ischemic stroke	Secondhand smoke	Rate	1990	0.314108	0.424605	0.217607
Deaths	Central Latin America	Both	All ages	Ischemic stroke	Secondhand smoke	Rate	1990	0.306381	0.409376	0.211138
Deaths	Central Latin America	Male	Age-standardized	Ischemic stroke	Secondhand smoke	Rate	1990	0.71549	0.975242	0.492815
Deaths	Central Latin America	Female	Age-standardized	Ischemic stroke	Secondhand smoke	Rate	1990	0.700107	0.954852	0.485557
Deaths	Central Latin America	Both	Age-standardized	Ischemic stroke	Secondhand smoke	Rate	1990	0.708026	0.961571	0.489407
Deaths	Central Europe	Male	Age-standardized	Intracerebral hemorrhage	Secondhand smoke	Rate	1990	1.96478	2.47888	1.46364
Deaths	Central Europe	Female	Age-standardized	Intracerebral hemorrhage	Secondhand smoke	Rate	1990	1.84242	2.32378	1.37374
Deaths	Central Europe	Both	Age-standardized	Intracerebral hemorrhage	Secondhand smoke	Rate	1990	1.91457	2.40177	1.43507
Deaths	Andean Latin America	Male	Age-standardized	Ischemic stroke	Secondhand smoke	Rate	1990	0.41663	0.582801	0.278045
Deaths	Andean Latin America	Female	Age-standardized	Ischemic stroke	Secondhand smoke	Rate	1990	0.360338	0.502519	0.250012
Deaths	Andean Latin America	Both	Age-standardized	Ischemic stroke	Secondhand smoke	Rate	1990	0.387441	0.535466	0.266604
Deaths	Eastern Europe	Male	All ages	Ischemic stroke	Secondhand smoke	Number	1990	1701.27	2245.32	1195.92
Deaths	Eastern Europe	Female	All ages	Ischemic stroke	Secondhand smoke	Number	1990	7394.26	9661.07	5336.67
Deaths	Eastern Europe	Both	All ages	Ischemic stroke	Secondhand smoke	Number	1990	9095.54	11795.6	6553.36
Deaths	Eastern Europe	Male	All ages	Ischemic stroke	Secondhand smoke	Rate	1990	1.60747	2.12152	1.12998
Deaths	Eastern Europe	Female	All ages	Ischemic stroke	Secondhand smoke	Rate	1990	6.12772	8.00624	4.42256
Deaths	Eastern Europe	Male	All ages	Subarachnoid hemorrhage	Secondhand smoke	Number	1990	164.465	219.088	113.226
Deaths	Eastern Europe	Female	All ages	Subarachnoid hemorrhage	Secondhand smoke	Number	1990	411.718	541.371	297.83
Deaths	Eastern Europe	Both	All ages	Subarachnoid hemorrhage	Secondhand smoke	Number	1990	576.183	746.023	414.174
Deaths	Eastern Europe	Male	All ages	Subarachnoid hemorrhage	Secondhand smoke	Rate	1990	0.155397	0.207009	0.106983
Deaths	Eastern Europe	Female	All ages	Subarachnoid hemorrhage	Secondhand smoke	Rate	1990	0.341196	0.448641	0.246816
Deaths	Eastern Europe	Both	All ages	Subarachnoid hemorrhage	Secondhand smoke	Rate	1990	0.25438	0.329363	0.182855
Deaths	Eastern Europe	Male	Age-standardized	Subarachnoid hemorrhage	Secondhand smoke	Rate	1990	0.148848	0.195316	0.105853
Deaths	Eastern Europe	Female	Age-standardized	Subarachnoid hemorrhage	Secondhand smoke	Rate	1990	0.256427	0.335409	0.187947
Deaths	Eastern Europe	Both	Age-standardized	Subarachnoid hemorrhage	Secondhand smoke	Rate	1990	0.213792	0.27578	0.156377
Deaths	Western Sub-Saharan Africa	Male	All ages	Intracerebral hemorrhage	Secondhand smoke	Number	1990	644.6	946.867	404.429
Deaths	Western Sub-Saharan Africa	Female	All ages	Intracerebral hemorrhage	Secondhand smoke	Number	1990	671.792	955.671	440.662
Deaths	Western Sub-Saharan Africa	Both	All ages	Intracerebral hemorrhage	Secondhand smoke	Number	1990	1316.39	1874.64	850.593
Deaths	Western Sub-Saharan Africa	Male	All ages	Intracerebral hemorrhage	Secondhand smoke	Rate	1990	0.674163	0.990293	0.422977
Deaths	Western Sub-Saharan Africa	Female	All ages	Intracerebral hemorrhage	Secondhand smoke	Rate	1990	0.692815	0.985577	0.454452
Deaths	Western Sub-Saharan Africa	Both	All ages	Intracerebral hemorrhage	Secondhand smoke	Rate	1990	0.683554	0.973432	0.441682
Deaths	Western Sub-Saharan Africa	Male	Age-standardized	Intracerebral hemorrhage	Secondhand smoke	Rate	1990	1.41224	2.04208	0.893328
Deaths	Western Sub-Saharan Africa	Female	Age-standardized	Intracerebral hemorrhage	Secondhand smoke	Rate	1990	1.51148	2.12766	0.997442
Deaths	Western Sub-Saharan Africa	Both	Age-standardized	Intracerebral hemorrhage	Secondhand smoke	Rate	1990	1.46301	2.05782	0.959655
Deaths	Middle SDI	Male	All ages	Ischemic stroke	Secondhand smoke	Number	1990	6210.39	8337.77	4330
Deaths	Middle SDI	Female	All ages	Ischemic stroke	Secondhand smoke	Number	1990	10274.1	13471.3	7240.08
Deaths	Middle SDI	Both	All ages	Ischemic stroke	Secondhand smoke	Number	1990	16484.5	21677	11637.9
Deaths	Middle SDI	Male	All ages	Ischemic stroke	Secondhand smoke	Rate	1990	0.711523	0.955256	0.496087
Deaths	Middle SDI	Female	All ages	Ischemic stroke	Secondhand smoke	Rate	1990	1.21741	1.59627	0.857905
Deaths	Middle SDI	Both	All ages	Ischemic stroke	Secondhand smoke	Rate	1990	0.96021	1.26267	0.677901
Deaths	Central Sub-Saharan Africa	Male	All ages	Intracerebral hemorrhage	Secondhand smoke	Number	1990	157.837	229.142	100.565
Deaths	Central Sub-Saharan Africa	Female	All ages	Intracerebral hemorrhage	Secondhand smoke	Number	1990	161.541	242.306	97.023
Deaths	Central Sub-Saharan Africa	Both	All ages	Intracerebral hemorrhage	Secondhand smoke	Number	1990	319.378	457.895	206.478
Deaths	Central Sub-Saharan Africa	Male	All ages	Intracerebral hemorrhage	Secondhand smoke	Rate	1990	0.574346	0.833816	0.36594
Deaths	High-income Asia Pacific	Male	Age-standardized	Subarachnoid hemorrhage	Secondhand smoke	Rate	1990	0.205041	0.274749	0.144454
Deaths	High-income Asia Pacific	Female	Age-standardized	Subarachnoid hemorrhage	Secondhand smoke	Rate	1990	0.462533	0.589821	0.34311
Deaths	High-income Asia Pacific	Both	Age-standardized	Subarachnoid hemorrhage	Secondhand smoke	Rate	1990	0.346665	0.436954	0.258003
Deaths	Southern Sub-Saharan Africa	Male	All ages	Subarachnoid hemorrhage	Secondhand smoke	Number	1990	10.7185	16.9266	7.21455
Deaths	Southern Sub-Saharan Africa	Female	All ages	Subarachnoid hemorrhage	Secondhand smoke	Number	1990	19.044	25.0812	13.6423
Deaths	Southern Sub-Saharan Africa	Both	All ages	Subarachnoid hemorrhage	Secondhand smoke	Number	1990	29.7625	40.8461	21.4292
Deaths	Southern Sub-Saharan Africa	Male	All ages	Subarachnoid hemorrhage	Secondhand smoke	Rate	1990	0.0421701	0.0665949	0.0283844
Deaths	Southern Sub-Saharan Africa	Female	All ages	Subarachnoid hemorrhage	Secondhand smoke	Rate	1990	0.0703364	0.092634	0.050386
Deaths	Southern Sub-Saharan Africa	Both	All ages	Subarachnoid hemorrhage	Secondhand smoke	Rate	1990	0.0566981	0.0778127	0.040823
Deaths	Middle SDI	Male	Age-standardized	Ischemic stroke	Secondhand smoke	Rate	1990	1.63294	2.18576	1.1653
Deaths	Middle SDI	Female	Age-standardized	Ischemic stroke	Secondhand smoke	Rate	1990	2.32207	3.05479	1.67737
Deaths	Middle SDI	Both	Age-standardized	Ischemic stroke	Secondhand smoke	Rate	1990	2.02001	2.66734	1.47123
Deaths	Middle SDI	Male	All ages	Subarachnoid hemorrhage	Secondhand smoke	Number	1990	2933.55	4356.21	1068.86
Deaths	Middle SDI	Female	All ages	Subarachnoid hemorrhage	Secondhand smoke	Number	1990	6620.54	8785.85	4550.08
Deaths	Middle SDI	Both	All ages	Subarachnoid hemorrhage	Secondhand smoke	Number	1990	9554.09	12635.1	6166.09
Deaths	Middle SDI	Male	All ages	Subarachnoid hemorrhage	Secondhand smoke	Rate	1990	0.336096	0.49909	0.122459
Deaths	Middle SDI	Female	All ages	Subarachnoid hemorrhage	Secondhand smoke	Rate	1990	0.784494	1.04107	0.539156
Deaths	Middle SDI	Both	All ages	Subarachnoid hemorrhage	Secondhand smoke	Rate	1990	0.55652	0.735985	0.359171
Deaths	Middle SDI	Male	Age-standardized	Subarachnoid hemorrhage	Secondhand smoke	Rate	1990	0.616171	0.914715	0.217216
Deaths	Middle SDI	Female	Age-standardized	Subarachnoid hemorrhage	Secondhand smoke	Rate	1990	1.2733	1.69605	0.873749
Deaths	Middle SDI	Both	Age-standardized	Subarachnoid hemorrhage	Secondhand smoke	Rate	1990	0.961672	1.28316	0.626392
Deaths	Australasia	Male	All ages	Ischemic stroke	Secondhand smoke	Number	1990	65.8128	88.5973	46.881
Deaths	Australasia	Female	All ages	Ischemic stroke	Secondhand smoke	Number	1990	55.3777	75.8311	38.0305
Deaths	Australasia	Both	All ages	Ischemic stroke	Secondhand smoke	Number	1990	121.19	162.362	86.7844
Deaths	Australasia	Male	All ages	Ischemic stroke	Secondhand smoke	Rate	1990	0.653463	0.879693	0.465487
Deaths	Australasia	Female	All ages	Ischemic stroke	Secondhand smoke	Rate	1990	0.54259	0.742992	0.372623
Deaths	Australasia	Both	All ages	Ischemic stroke	Secondhand smoke	Rate	1990	0.597658	0.800696	0.427982
Deaths	Australasia	Male	Age-standardized	Ischemic stroke	Secondhand smoke	Rate	1990	0.713631	0.956486	0.514617
Deaths	Australasia	Female	Age-standardized	Ischemic stroke	Secondhand smoke	Rate	1990	0.402089	0.545881	0.286109
Deaths	Australasia	Both	Age-standardized	Ischemic stroke	Secondhand smoke	Rate	1990	0.530964	0.703207	0.383905
Deaths	High-income North America	Male	All ages	Intracerebral hemorrhage	Secondhand smoke	Number	1990	602.714	754.701	451.466
Deaths	High-income North America	Female	All ages	Intracerebral hemorrhage	Secondhand smoke	Number	1990	416.583	519.344	313.971
Deaths	High-income North America	Both	All ages	Intracerebral hemorrhage	Secondhand smoke	Number	1990	1019.3	1278.39	775.05
Deaths	High-income North America	Male	All ages	Intracerebral hemorrhage	Secondhand smoke	Rate	1990	0.438988	0.549688	0.328826
Deaths	High-income North America	Female	All ages	Intracerebral hemorrhage	Secondhand smoke	Rate	1990	0.290043	0.361589	0.2186
Deaths	High-income North America	Both	All ages	Intracerebral hemorrhage	Secondhand smoke	Rate	1990	0.362837	0.455064	0.275893
Deaths	High-income North America	Male	Age-standardized	Intracerebral hemorrhage	Secondhand smoke	Rate	1990	0.411038	0.515632	0.312535
Deaths	High-income North America	Female	Age-standardized	Intracerebral hemorrhage	Secondhand smoke	Rate	1990	0.228227	0.286479	0.171745
Deaths	High-income North America	Both	Age-standardized	Intracerebral hemorrhage	Secondhand smoke	Rate	1990	0.309832	0.387266	0.235858
Deaths	Central Europe	Male	All ages	Ischemic stroke	Secondhand smoke	Number	1990	1713.03	2209.65	1243.82
Deaths	Central Europe	Female	All ages	Ischemic stroke	Secondhand smoke	Number	1990	2626.95	3430.89	1895.62
Deaths	Central Europe	Both	All ages	Ischemic stroke	Secondhand smoke	Number	1990	4339.98	5600.25	3178.55
Deaths	Central Europe	Male	All ages	Ischemic stroke	Secondhand smoke	Rate	1990	2.8459	3.67093	2.06639
Deaths	Central Europe	Female	All ages	Ischemic stroke	Secondhand smoke	Rate	1990	4.18479	5.4655	3.01977
Deaths	Central Europe	Both	All ages	Ischemic stroke	Secondhand smoke	Rate	1990	3.52939	4.55428	2.58489
Deaths	Central Europe	Male	Age-standardized	Ischemic stroke	Secondhand smoke	Rate	1990	3.07587	3.91079	2.26183
Deaths	Central Europe	Female	Age-standardized	Ischemic stroke	Secondhand smoke	Rate	1990	3.1667	4.0853	2.33996
Deaths	Central Europe	Both	Age-standardized	Ischemic stroke	Secondhand smoke	Rate	1990	3.17415	4.05526	2.35558
Deaths	Western Sub-Saharan Africa	Male	All ages	Subarachnoid hemorrhage	Secondhand smoke	Number	1990	27.1758	82.6404	8.12456
Deaths	Western Sub-Saharan Africa	Female	All ages	Subarachnoid hemorrhage	Secondhand smoke	Number	1990	23.8628	43.053	12.4418
Deaths	Western Sub-Saharan Africa	Both	All ages	Subarachnoid hemorrhage	Secondhand smoke	Number	1990	51.0385	107.97	22.5918
Deaths	Western Sub-Saharan Africa	Male	All ages	Subarachnoid hemorrhage	Secondhand smoke	Rate	1990	0.0284221	0.0864306	0.00849718
Deaths	Western Sub-Saharan Africa	Female	All ages	Subarachnoid hemorrhage	Secondhand smoke	Rate	1990	0.0246095	0.0444003	0.0128312
Deaths	Western Sub-Saharan Africa	Both	All ages	Subarachnoid hemorrhage	Secondhand smoke	Rate	1990	0.0265025	0.0560648	0.0117311
Deaths	Western Sub-Saharan Africa	Male	Age-standardized	Subarachnoid hemorrhage	Secondhand smoke	Rate	1990	0.0532781	0.160259	0.0159428
Deaths	Western Sub-Saharan Africa	Female	Age-standardized	Subarachnoid hemorrhage	Secondhand smoke	Rate	1990	0.047665	0.087813	0.0242256
Deaths	Western Sub-Saharan Africa	Both	Age-standardized	Subarachnoid hemorrhage	Secondhand smoke	Rate	1990	0.0502603	0.106372	0.0213268
Deaths	Central Asia	Male	All ages	Subarachnoid hemorrhage	Secondhand smoke	Number	1990	41.8766	59.0475	27.7403
Deaths	Central Asia	Female	All ages	Subarachnoid hemorrhage	Secondhand smoke	Number	1990	73.159	102.878	51.5323
Deaths	Central Asia	Both	All ages	Subarachnoid hemorrhage	Secondhand smoke	Number	1990	115.036	155.897	81.2484
Deaths	Central Asia	Male	All ages	Subarachnoid hemorrhage	Secondhand smoke	Rate	1990	0.123475	0.174104	0.0817934
Deaths	Central Asia	Female	All ages	Subarachnoid hemorrhage	Secondhand smoke	Rate	1990	0.206949	0.291018	0.145773
Deaths	Central Asia	Both	All ages	Subarachnoid hemorrhage	Secondhand smoke	Rate	1990	0.166078	0.225069	0.117299
Deaths	Central Asia	Male	Age-standardized	Subarachnoid hemorrhage	Secondhand smoke	Rate	1990	0.201786	0.279855	0.137271
Deaths	Central Asia	Female	Age-standardized	Subarachnoid hemorrhage	Secondhand smoke	Rate	1990	0.264234	0.373252	0.186784
Deaths	Central Asia	Both	Age-standardized	Subarachnoid hemorrhage	Secondhand smoke	Rate	1990	0.23636	0.320586	0.168268
Deaths	Central Sub-Saharan Africa	Male	All ages	Ischemic stroke	Secondhand smoke	Number	1990	36.466	58.6426	20.3271
Deaths	Central Sub-Saharan Africa	Female	All ages	Ischemic stroke	Secondhand smoke	Number	1990	41.8978	65.0803	24.568
Deaths	Central Sub-Saharan Africa	Both	All ages	Ischemic stroke	Secondhand smoke	Number	1990	78.3637	117.219	47.3191
Deaths	Central Sub-Saharan Africa	Male	All ages	Ischemic stroke	Secondhand smoke	Rate	1990	0.132694	0.213392	0.0739673
Deaths	Central Sub-Saharan Africa	Female	All ages	Ischemic stroke	Secondhand smoke	Rate	1990	0.149429	0.23211	0.0876222
Deaths	Central Sub-Saharan Africa	Both	All ages	Ischemic stroke	Secondhand smoke	Rate	1990	0.141146	0.21113	0.0852292
Deaths	Central Sub-Saharan Africa	Male	Age-standardized	Ischemic stroke	Secondhand smoke	Rate	1990	0.437431	0.681637	0.265775
Deaths	Central Sub-Saharan Africa	Female	Age-standardized	Ischemic stroke	Secondhand smoke	Rate	1990	0.478066	0.743575	0.286262
Deaths	Central Sub-Saharan Africa	Both	Age-standardized	Ischemic stroke	Secondhand smoke	Rate	1990	0.458381	0.679841	0.281166
Deaths	North Africa and Middle East	Male	All ages	Ischemic stroke	Secondhand smoke	Number	1990	1406.24	1907.24	980.224
Deaths	North Africa and Middle East	Female	All ages	Ischemic stroke	Secondhand smoke	Number	1990	1882.73	2466.35	1360.96
Deaths	North Africa and Middle East	Both	All ages	Ischemic stroke	Secondhand smoke	Number	1990	3288.97	4323.76	2375.72
Deaths	North Africa and Middle East	Male	All ages	Ischemic stroke	Secondhand smoke	Rate	1990	0.795635	1.0791	0.554601
Deaths	North Africa and Middle East	Female	All ages	Ischemic stroke	Secondhand smoke	Rate	1990	1.11878	1.46559	0.808729
Deaths	North Africa and Middle East	Both	All ages	Ischemic stroke	Secondhand smoke	Rate	1990	0.953248	1.25316	0.688559
Deaths	North Africa and Middle East	Male	Age-standardized	Ischemic stroke	Secondhand smoke	Rate	1990	2.046	2.75615	1.45992
Deaths	North Africa and Middle East	Female	Age-standardized	Ischemic stroke	Secondhand smoke	Rate	1990	2.66748	3.52498	1.93148
Deaths	North Africa and Middle East	Both	Age-standardized	Ischemic stroke	Secondhand smoke	Rate	1990	2.36932	3.14501	1.71651
Deaths	Southeast Asia	Male	All ages	Subarachnoid hemorrhage	Secondhand smoke	Number	1990	296.195	567.988	164.647
Deaths	Southeast Asia	Female	All ages	Subarachnoid hemorrhage	Secondhand smoke	Number	1990	751.165	1046.71	489.001
Deaths	Southeast Asia	Both	All ages	Subarachnoid hemorrhage	Secondhand smoke	Number	1990	1047.36	1510.46	665.763
Deaths	Southeast Asia	Male	All ages	Subarachnoid hemorrhage	Secondhand smoke	Rate	1990	0.127749	0.244974	0.0710126
Deaths	Southeast Asia	Female	All ages	Subarachnoid hemorrhage	Secondhand smoke	Rate	1990	0.319735	0.445532	0.208144
Deaths	Southeast Asia	Both	All ages	Subarachnoid hemorrhage	Secondhand smoke	Rate	1990	0.224375	0.323584	0.142626
Deaths	Central Latin America	Male	All ages	Intracerebral hemorrhage	Secondhand smoke	Number	1990	281.842	371.399	197.487
Deaths	Central Latin America	Female	All ages	Intracerebral hemorrhage	Secondhand smoke	Number	1990	335.642	438.803	236.227
Deaths	Central Latin America	Both	All ages	Intracerebral hemorrhage	Secondhand smoke	Number	1990	617.484	806.089	433.986
Deaths	Central Latin America	Male	All ages	Intracerebral hemorrhage	Secondhand smoke	Rate	1990	0.347705	0.45819	0.243637
Deaths	Central Latin America	Female	All ages	Intracerebral hemorrhage	Secondhand smoke	Rate	1990	0.40407	0.528262	0.284386
Deaths	Central Latin America	Both	All ages	Intracerebral hemorrhage	Secondhand smoke	Rate	1990	0.376232	0.491149	0.264427
Deaths	Central Latin America	Male	Age-standardized	Intracerebral hemorrhage	Secondhand smoke	Rate	1990	0.685797	0.907553	0.478994
Deaths	Central Latin America	Female	Age-standardized	Intracerebral hemorrhage	Secondhand smoke	Rate	1990	0.738847	0.960792	0.523933
Deaths	Central Latin America	Both	Age-standardized	Intracerebral hemorrhage	Secondhand smoke	Rate	1990	0.713104	0.932535	0.49899
Deaths	High-income Asia Pacific	Male	All ages	Ischemic stroke	Secondhand smoke	Number	1990	692.689	908.722	492.682
Deaths	High-income Asia Pacific	Female	All ages	Ischemic stroke	Secondhand smoke	Number	1990	1321.7	1725.06	958.129
Deaths	High-income Asia Pacific	Both	All ages	Ischemic stroke	Secondhand smoke	Number	1990	2014.39	2608.7	1477.68
Deaths	High-income Asia Pacific	Male	All ages	Ischemic stroke	Secondhand smoke	Rate	1990	0.807184	1.05893	0.574118
Deaths	High-income Asia Pacific	Female	All ages	Ischemic stroke	Secondhand smoke	Rate	1990	1.50716	1.96712	1.09257
Deaths	High-income Asia Pacific	Both	All ages	Ischemic stroke	Secondhand smoke	Rate	1990	1.16096	1.50348	0.851642
Deaths	High-income Asia Pacific	Male	Age-standardized	Ischemic stroke	Secondhand smoke	Rate	1990	0.941914	1.23947	0.676443
Deaths	High-income Asia Pacific	Female	Age-standardized	Ischemic stroke	Secondhand smoke	Rate	1990	1.21536	1.58231	0.886001
Deaths	High-income Asia Pacific	Both	Age-standardized	Ischemic stroke	Secondhand smoke	Rate	1990	1.12828	1.45706	0.831403
Deaths	Central Asia	Male	All ages	Intracerebral hemorrhage	Secondhand smoke	Number	1990	442.263	577.832	316.632
Deaths	Central Asia	Female	All ages	Intracerebral hemorrhage	Secondhand smoke	Number	1990	857.692	1108.58	620.952
Deaths	Central Asia	Both	All ages	Intracerebral hemorrhage	Secondhand smoke	Number	1990	1299.95	1671.92	945.117
Deaths	Central Asia	Male	All ages	Intracerebral hemorrhage	Secondhand smoke	Rate	1990	1.30403	1.70376	0.933602
Deaths	Central Asia	Female	All ages	Intracerebral hemorrhage	Secondhand smoke	Rate	1990	2.42621	3.13591	1.75653
Deaths	Central Asia	Both	All ages	Intracerebral hemorrhage	Secondhand smoke	Rate	1990	1.87675	2.41376	1.36447
Deaths	Central Asia	Male	Age-standardized	Intracerebral hemorrhage	Secondhand smoke	Rate	1990	2.37337	3.0734	1.73511
Deaths	Central Asia	Female	Age-standardized	Intracerebral hemorrhage	Secondhand smoke	Rate	1990	3.12269	4.00474	2.27223
Deaths	Central Asia	Both	Age-standardized	Intracerebral hemorrhage	Secondhand smoke	Rate	1990	2.80098	3.58603	2.03825
Deaths	Andean Latin America	Male	All ages	Intracerebral hemorrhage	Secondhand smoke	Number	1990	75.3274	104.758	50.4727
Deaths	Andean Latin America	Female	All ages	Intracerebral hemorrhage	Secondhand smoke	Number	1990	65.918	90.6272	45.9527
Deaths	Andean Latin America	Both	All ages	Intracerebral hemorrhage	Secondhand smoke	Number	1990	141.245	191.902	97.3379
Deaths	Andean Latin America	Male	All ages	Intracerebral hemorrhage	Secondhand smoke	Rate	1990	0.396945	0.552035	0.265971
Deaths	Andean Latin America	Female	All ages	Intracerebral hemorrhage	Secondhand smoke	Rate	1990	0.343315	0.472007	0.239332
Deaths	Andean Latin America	Both	All ages	Intracerebral hemorrhage	Secondhand smoke	Rate	1990	0.369973	0.502662	0.254964
Deaths	Andean Latin America	Male	Age-standardized	Intracerebral hemorrhage	Secondhand smoke	Rate	1990	0.700204	0.978517	0.468158
Deaths	Andean Latin America	Female	Age-standardized	Intracerebral hemorrhage	Secondhand smoke	Rate	1990	0.577577	0.785981	0.39532
Deaths	Andean Latin America	Both	Age-standardized	Intracerebral hemorrhage	Secondhand smoke	Rate	1990	0.637449	0.861968	0.435221
Deaths	Australasia	Male	Age-standardized	Intracerebral hemorrhage	Secondhand smoke	Rate	1990	0.382889	0.502283	0.27719
Deaths	Australasia	Female	Age-standardized	Intracerebral hemorrhage	Secondhand smoke	Rate	1990	0.221663	0.283932	0.163373
Deaths	Australasia	Both	Age-standardized	Intracerebral hemorrhage	Secondhand smoke	Rate	1990	0.295072	0.37827	0.214897
Deaths	Eastern Europe	Both	All ages	Ischemic stroke	Secondhand smoke	Rate	1990	4.01561	5.20768	2.89326
Deaths	Eastern Europe	Male	Age-standardized	Ischemic stroke	Secondhand smoke	Rate	1990	2.06025	2.65771	1.49541
Deaths	Eastern Europe	Female	Age-standardized	Ischemic stroke	Secondhand smoke	Rate	1990	4.02567	5.1984	2.95757
Deaths	Eastern Europe	Both	Age-standardized	Ischemic stroke	Secondhand smoke	Rate	1990	3.4774	4.49759	2.55264
Deaths	Oceania	Male	All ages	Ischemic stroke	Secondhand smoke	Number	1990	12.9442	21.706	7.64714
Deaths	Oceania	Female	All ages	Ischemic stroke	Secondhand smoke	Number	1990	12.1539	18.092	7.71991
Deaths	Oceania	Both	All ages	Ischemic stroke	Secondhand smoke	Number	1990	25.0982	36.8101	15.8593
Deaths	Oceania	Male	All ages	Ischemic stroke	Secondhand smoke	Rate	1990	0.386736	0.648511	0.228474
Deaths	Oceania	Female	All ages	Ischemic stroke	Secondhand smoke	Rate	1990	0.389204	0.579357	0.247214
Deaths	Oceania	Both	All ages	Ischemic stroke	Secondhand smoke	Rate	1990	0.387927	0.568951	0.245127
Deaths	Oceania	Male	Age-standardized	Ischemic stroke	Secondhand smoke	Rate	1990	1.18494	1.93455	0.71402
Deaths	Oceania	Female	Age-standardized	Ischemic stroke	Secondhand smoke	Rate	1990	1.12052	1.67045	0.7069
Deaths	Oceania	Both	Age-standardized	Ischemic stroke	Secondhand smoke	Rate	1990	1.15111	1.69967	0.750724
Deaths	Central Europe	Male	All ages	Intracerebral hemorrhage	Secondhand smoke	Number	1990	1253.28	1607.2	917.978
Deaths	Central Europe	Female	All ages	Intracerebral hemorrhage	Secondhand smoke	Number	1990	1528.75	1942.74	1120.73
Deaths	Central Europe	Both	All ages	Intracerebral hemorrhage	Secondhand smoke	Number	1990	2782.04	3529.42	2060.47
Deaths	Central Europe	Male	All ages	Intracerebral hemorrhage	Secondhand smoke	Rate	1990	2.0821	2.67008	1.52506
Deaths	Central Europe	Female	All ages	Intracerebral hemorrhage	Secondhand smoke	Rate	1990	2.43534	3.09484	1.78536
Deaths	Central Europe	Both	All ages	Intracerebral hemorrhage	Secondhand smoke	Rate	1990	2.26243	2.87022	1.67563
Deaths	Central Europe	Male	All ages	Subarachnoid hemorrhage	Secondhand smoke	Number	1990	183.795	242.914	129.61
Deaths	Central Europe	Female	All ages	Subarachnoid hemorrhage	Secondhand smoke	Number	1990	288.35	370.36	216.741
Deaths	Central Europe	Both	All ages	Subarachnoid hemorrhage	Secondhand smoke	Number	1990	472.145	610.717	349.99
Deaths	Central Europe	Male	All ages	Subarachnoid hemorrhage	Secondhand smoke	Rate	1990	0.305343	0.403558	0.215323
Deaths	Central Europe	Female	All ages	Subarachnoid hemorrhage	Secondhand smoke	Rate	1990	0.459348	0.589993	0.345273
Deaths	Central Europe	Both	All ages	Subarachnoid hemorrhage	Secondhand smoke	Rate	1990	0.383961	0.496652	0.284622
Deaths	Central Europe	Male	Age-standardized	Subarachnoid hemorrhage	Secondhand smoke	Rate	1990	0.28221	0.372685	0.204733
Deaths	Central Europe	Female	Age-standardized	Subarachnoid hemorrhage	Secondhand smoke	Rate	1990	0.371451	0.47809	0.281664
Deaths	Central Europe	Both	Age-standardized	Subarachnoid hemorrhage	Secondhand smoke	Rate	1990	0.330436	0.421708	0.247203
Deaths	Caribbean	Male	All ages	Subarachnoid hemorrhage	Secondhand smoke	Number	1990	21.1003	31.9634	12.9212
Deaths	Caribbean	Female	All ages	Subarachnoid hemorrhage	Secondhand smoke	Number	1990	34.6302	47.764	23.6831
Deaths	Caribbean	Both	All ages	Subarachnoid hemorrhage	Secondhand smoke	Number	1990	55.7305	77.6751	37.4461
Deaths	Caribbean	Male	All ages	Subarachnoid hemorrhage	Secondhand smoke	Rate	1990	0.12117	0.183553	0.0742011
Deaths	Caribbean	Female	All ages	Subarachnoid hemorrhage	Secondhand smoke	Rate	1990	0.193897	0.267434	0.132604
Deaths	Caribbean	Both	All ages	Subarachnoid hemorrhage	Secondhand smoke	Rate	1990	0.157994	0.220206	0.106158
Deaths	Caribbean	Male	Age-standardized	Subarachnoid hemorrhage	Secondhand smoke	Rate	1990	0.155614	0.235129	0.095007
Deaths	Caribbean	Female	Age-standardized	Subarachnoid hemorrhage	Secondhand smoke	Rate	1990	0.241531	0.333487	0.162311
Deaths	Caribbean	Both	Age-standardized	Subarachnoid hemorrhage	Secondhand smoke	Rate	1990	0.199578	0.277783	0.134224
Deaths	High-middle SDI	Male	All ages	Ischemic stroke	Secondhand smoke	Number	1990	7894.28	10224.1	5752.57
Deaths	High-middle SDI	Female	All ages	Ischemic stroke	Secondhand smoke	Number	1990	16367.4	21082.8	12053.2
Deaths	High-middle SDI	Both	All ages	Ischemic stroke	Secondhand smoke	Number	1990	24261.7	31107.3	17890.6
Deaths	High-middle SDI	Male	All ages	Ischemic stroke	Secondhand smoke	Rate	1990	1.37996	1.78723	1.00558
Deaths	High-middle SDI	Female	All ages	Ischemic stroke	Secondhand smoke	Rate	1990	2.82994	3.64524	2.08402
Deaths	High-middle SDI	Both	All ages	Ischemic stroke	Secondhand smoke	Rate	1990	2.10892	2.70397	1.55512
Deaths	High-middle SDI	Male	Age-standardized	Ischemic stroke	Secondhand smoke	Rate	1990	2.07247	2.66615	1.54895
Deaths	High-middle SDI	Female	Age-standardized	Ischemic stroke	Secondhand smoke	Rate	1990	2.82392	3.60434	2.11454
Deaths	High-middle SDI	Both	Age-standardized	Ischemic stroke	Secondhand smoke	Rate	1990	2.547	3.25709	1.92016
Deaths	Western Sub-Saharan Africa	Male	All ages	Ischemic stroke	Secondhand smoke	Number	1990	184.088	276.162	111.459
Deaths	Western Sub-Saharan Africa	Female	All ages	Ischemic stroke	Secondhand smoke	Number	1990	240.076	351.078	156.388
Deaths	Western Sub-Saharan Africa	Both	All ages	Ischemic stroke	Secondhand smoke	Number	1990	424.164	606.732	270.149
Deaths	Western Sub-Saharan Africa	Male	All ages	Ischemic stroke	Secondhand smoke	Rate	1990	0.192531	0.288828	0.11657
Deaths	Western Sub-Saharan Africa	Female	All ages	Ischemic stroke	Secondhand smoke	Rate	1990	0.247589	0.362064	0.161282
Deaths	Western Sub-Saharan Africa	Both	All ages	Ischemic stroke	Secondhand smoke	Rate	1990	0.220253	0.315054	0.140278
Deaths	Western Sub-Saharan Africa	Male	Age-standardized	Ischemic stroke	Secondhand smoke	Rate	1990	0.524294	0.778622	0.329624
Deaths	Western Sub-Saharan Africa	Female	Age-standardized	Ischemic stroke	Secondhand smoke	Rate	1990	0.633137	0.905963	0.414895
Deaths	Western Sub-Saharan Africa	Both	Age-standardized	Ischemic stroke	Secondhand smoke	Rate	1990	0.581752	0.824865	0.38069
Deaths	Southern Sub-Saharan Africa	Male	All ages	Intracerebral hemorrhage	Secondhand smoke	Number	1990	186.487	248.074	129.501
Deaths	Southern Sub-Saharan Africa	Female	All ages	Intracerebral hemorrhage	Secondhand smoke	Number	1990	339.501	444.67	241.659
Deaths	Southern Sub-Saharan Africa	Both	All ages	Intracerebral hemorrhage	Secondhand smoke	Number	1990	525.989	683.749	376.923
Deaths	Southern Sub-Saharan Africa	Male	All ages	Intracerebral hemorrhage	Secondhand smoke	Rate	1990	0.733701	0.976004	0.5095
Deaths	Southern Sub-Saharan Africa	Female	All ages	Intracerebral hemorrhage	Secondhand smoke	Rate	1990	1.2539	1.64233	0.892534
Deaths	Southern Sub-Saharan Africa	Both	All ages	Intracerebral hemorrhage	Secondhand smoke	Rate	1990	1.00202	1.30256	0.718045
Deaths	Southern Sub-Saharan Africa	Male	Age-standardized	Intracerebral hemorrhage	Secondhand smoke	Rate	1990	1.40542	1.86859	0.970244
Deaths	Southern Sub-Saharan Africa	Female	Age-standardized	Intracerebral hemorrhage	Secondhand smoke	Rate	1990	2.08032	2.7278	1.48164
Deaths	Southern Sub-Saharan Africa	Both	Age-standardized	Intracerebral hemorrhage	Secondhand smoke	Rate	1990	1.78912	2.34037	1.27084
Deaths	High-middle SDI	Male	All ages	Subarachnoid hemorrhage	Secondhand smoke	Number	1990	1533.66	2099.77	955.668
Deaths	High-middle SDI	Female	All ages	Subarachnoid hemorrhage	Secondhand smoke	Number	1990	3039.79	4000.72	2215.69
Deaths	High-middle SDI	Both	All ages	Subarachnoid hemorrhage	Secondhand smoke	Number	1990	4573.45	5905.43	3267.24
Deaths	High-middle SDI	Male	All ages	Subarachnoid hemorrhage	Secondhand smoke	Rate	1990	0.268092	0.36705	0.167056
Deaths	High-middle SDI	Female	All ages	Subarachnoid hemorrhage	Secondhand smoke	Rate	1990	0.525583	0.691727	0.383095
Deaths	High-middle SDI	Both	All ages	Subarachnoid hemorrhage	Secondhand smoke	Rate	1990	0.397542	0.513323	0.284002
Deaths	High-middle SDI	Male	Age-standardized	Subarachnoid hemorrhage	Secondhand smoke	Rate	1990	0.323447	0.443122	0.203129
Deaths	High-middle SDI	Female	Age-standardized	Subarachnoid hemorrhage	Secondhand smoke	Rate	1990	0.514644	0.67562	0.379038
Deaths	High-middle SDI	Both	Age-standardized	Subarachnoid hemorrhage	Secondhand smoke	Rate	1990	0.42653	0.549666	0.308284
Deaths	Middle SDI	Male	All ages	Intracerebral hemorrhage	Secondhand smoke	Number	1990	11810.9	15898	8300.3
Deaths	Middle SDI	Female	All ages	Intracerebral hemorrhage	Secondhand smoke	Number	1990	21837.9	28782.5	15622.9
Deaths	Middle SDI	Both	All ages	Intracerebral hemorrhage	Secondhand smoke	Number	1990	33648.8	43694	24461.7
Deaths	Middle SDI	Male	All ages	Intracerebral hemorrhage	Secondhand smoke	Rate	1990	1.35317	1.82143	0.950964
Deaths	Middle SDI	Female	All ages	Intracerebral hemorrhage	Secondhand smoke	Rate	1990	2.58766	3.41055	1.85122
Deaths	Middle SDI	Both	All ages	Intracerebral hemorrhage	Secondhand smoke	Rate	1990	1.96002	2.54515	1.42488
Deaths	Middle SDI	Male	Age-standardized	Intracerebral hemorrhage	Secondhand smoke	Rate	1990	2.51693	3.38514	1.78491
Deaths	Middle SDI	Female	Age-standardized	Intracerebral hemorrhage	Secondhand smoke	Rate	1990	4.27255	5.64453	3.03809
Deaths	Middle SDI	Both	Age-standardized	Intracerebral hemorrhage	Secondhand smoke	Rate	1990	3.44526	4.45239	2.4928
Deaths	Australasia	Male	All ages	Intracerebral hemorrhage	Secondhand smoke	Number	1990	40.3924	53.2127	28.5881
Deaths	Australasia	Female	All ages	Intracerebral hemorrhage	Secondhand smoke	Number	1990	27.7521	36.2554	20.2148
Deaths	Australasia	Both	All ages	Intracerebral hemorrhage	Secondhand smoke	Number	1990	68.1445	88.0589	49.156
Deaths	Australasia	Male	All ages	Intracerebral hemorrhage	Secondhand smoke	Rate	1990	0.401061	0.528355	0.283855
Deaths	Australasia	Female	All ages	Intracerebral hemorrhage	Secondhand smoke	Rate	1990	0.271915	0.35523	0.198065
Deaths	Australasia	Both	All ages	Intracerebral hemorrhage	Secondhand smoke	Rate	1990	0.336059	0.434268	0.242416
Deaths	Southeast Asia	Male	All ages	Intracerebral hemorrhage	Secondhand smoke	Number	1990	3003.99	4044.91	2057.57
Deaths	Southeast Asia	Female	All ages	Intracerebral hemorrhage	Secondhand smoke	Number	1990	6547.89	8652.73	4669.06
Deaths	Southeast Asia	Both	All ages	Intracerebral hemorrhage	Secondhand smoke	Number	1990	9551.88	12550.5	6745.76
Deaths	Southeast Asia	Male	All ages	Intracerebral hemorrhage	Secondhand smoke	Rate	1990	1.29563	1.74458	0.887432
Deaths	Southeast Asia	Female	All ages	Intracerebral hemorrhage	Secondhand smoke	Rate	1990	2.78712	3.68305	1.98739
Deaths	Southeast Asia	Both	All ages	Intracerebral hemorrhage	Secondhand smoke	Rate	1990	2.04629	2.68868	1.44514
Deaths	Southeast Asia	Male	Age-standardized	Intracerebral hemorrhage	Secondhand smoke	Rate	1990	2.53106	3.43296	1.73557
Deaths	Southeast Asia	Female	Age-standardized	Intracerebral hemorrhage	Secondhand smoke	Rate	1990	4.70944	6.25359	3.29246
Deaths	Southeast Asia	Both	Age-standardized	Intracerebral hemorrhage	Secondhand smoke	Rate	1990	3.70014	4.85112	2.58825
Deaths	Central Sub-Saharan Africa	Female	All ages	Intracerebral hemorrhage	Secondhand smoke	Rate	1990	0.576137	0.864189	0.346034
Deaths	Central Sub-Saharan Africa	Both	All ages	Intracerebral hemorrhage	Secondhand smoke	Rate	1990	0.575251	0.824742	0.3719
Deaths	Central Sub-Saharan Africa	Male	Age-standardized	Intracerebral hemorrhage	Secondhand smoke	Rate	1990	1.33965	1.92983	0.859574
Deaths	Central Sub-Saharan Africa	Female	Age-standardized	Intracerebral hemorrhage	Secondhand smoke	Rate	1990	1.23399	1.8161	0.740078
Deaths	Central Sub-Saharan Africa	Both	Age-standardized	Intracerebral hemorrhage	Secondhand smoke	Rate	1990	1.28179	1.80634	0.8289
Deaths	Caribbean	Male	All ages	Intracerebral hemorrhage	Secondhand smoke	Number	1990	153.235	200.271	107.854
Deaths	Caribbean	Female	All ages	Intracerebral hemorrhage	Secondhand smoke	Number	1990	160.513	209.086	114.819
Deaths	Caribbean	Both	All ages	Intracerebral hemorrhage	Secondhand smoke	Number	1990	313.748	407.139	223.532
Deaths	Caribbean	Male	All ages	Intracerebral hemorrhage	Secondhand smoke	Rate	1990	0.87997	1.15007	0.619365
Deaths	Caribbean	Female	All ages	Intracerebral hemorrhage	Secondhand smoke	Rate	1990	0.898723	1.17069	0.642882
Deaths	Caribbean	Both	All ages	Intracerebral hemorrhage	Secondhand smoke	Rate	1990	0.889465	1.15423	0.633705
Deaths	Caribbean	Male	Age-standardized	Intracerebral hemorrhage	Secondhand smoke	Rate	1990	1.19054	1.5496	0.835235
Deaths	Caribbean	Female	Age-standardized	Intracerebral hemorrhage	Secondhand smoke	Rate	1990	1.16505	1.52207	0.828106
Deaths	Caribbean	Both	Age-standardized	Intracerebral hemorrhage	Secondhand smoke	Rate	1990	1.17782	1.52728	0.841665
Deaths	Andean Latin America	Male	All ages	Ischemic stroke	Secondhand smoke	Number	1990	36.5589	50.4623	24.2327
Deaths	Andean Latin America	Female	All ages	Ischemic stroke	Secondhand smoke	Number	1990	34.3153	47.9023	23.4499
Deaths	Andean Latin America	Both	All ages	Ischemic stroke	Secondhand smoke	Number	1990	70.8743	96.9922	48.7195
Deaths	Andean Latin America	Male	All ages	Subarachnoid hemorrhage	Secondhand smoke	Number	1990	19.9436	35.1429	11.4136
Deaths	Andean Latin America	Female	All ages	Subarachnoid hemorrhage	Secondhand smoke	Number	1990	30.3579	44.4086	19.3299
Deaths	Andean Latin America	Both	All ages	Subarachnoid hemorrhage	Secondhand smoke	Number	1990	50.3016	73.5675	32.5641
Deaths	Andean Latin America	Male	All ages	Subarachnoid hemorrhage	Secondhand smoke	Rate	1990	0.105095	0.185189	0.0601453
Deaths	Andean Latin America	Female	All ages	Subarachnoid hemorrhage	Secondhand smoke	Rate	1990	0.158111	0.23129	0.100674
Deaths	Andean Latin America	Both	All ages	Subarachnoid hemorrhage	Secondhand smoke	Rate	1990	0.131758	0.1927	0.0852972
Deaths	Andean Latin America	Male	Age-standardized	Subarachnoid hemorrhage	Secondhand smoke	Rate	1990	0.165219	0.298754	0.0935099
Deaths	Andean Latin America	Female	Age-standardized	Subarachnoid hemorrhage	Secondhand smoke	Rate	1990	0.241233	0.356064	0.151211
Deaths	Andean Latin America	Both	Age-standardized	Subarachnoid hemorrhage	Secondhand smoke	Rate	1990	0.203797	0.297348	0.130261
Deaths	Central Latin America	Male	All ages	Subarachnoid hemorrhage	Secondhand smoke	Number	1990	57.5257	80.1253	40.3758
Deaths	Central Latin America	Female	All ages	Subarachnoid hemorrhage	Secondhand smoke	Number	1990	102.954	136.949	72.5519
Deaths	Central Latin America	Both	All ages	Subarachnoid hemorrhage	Secondhand smoke	Number	1990	160.48	214.806	113.456
Deaths	Central Latin America	Male	All ages	Subarachnoid hemorrhage	Secondhand smoke	Rate	1990	0.0709687	0.0988496	0.0498112
Deaths	Central Latin America	Female	All ages	Subarachnoid hemorrhage	Secondhand smoke	Rate	1990	0.123944	0.164869	0.0873431
Deaths	Central Latin America	Both	All ages	Subarachnoid hemorrhage	Secondhand smoke	Rate	1990	0.0977802	0.130881	0.0691283
Deaths	Central Latin America	Male	Age-standardized	Subarachnoid hemorrhage	Secondhand smoke	Rate	1990	0.118758	0.167423	0.08238
Deaths	Central Latin America	Female	Age-standardized	Subarachnoid hemorrhage	Secondhand smoke	Rate	1990	0.195084	0.258426	0.137211
Deaths	Central Latin America	Both	Age-standardized	Subarachnoid hemorrhage	Secondhand smoke	Rate	1990	0.157919	0.211902	0.111546
Deaths	Australasia	Male	All ages	Intracerebral hemorrhage	Secondhand smoke	Number	1991	39.1147	51.5139	27.6255
Deaths	Australasia	Female	All ages	Intracerebral hemorrhage	Secondhand smoke	Number	1991	26.6764	34.7105	19.4656
Deaths	Australasia	Both	All ages	Intracerebral hemorrhage	Secondhand smoke	Number	1991	65.7911	84.9296	47.4435
Deaths	Australasia	Male	All ages	Intracerebral hemorrhage	Secondhand smoke	Rate	1991	0.383638	0.505249	0.270951
Deaths	Australasia	Female	All ages	Intracerebral hemorrhage	Secondhand smoke	Rate	1991	0.257836	0.335489	0.188142
Deaths	Australasia	Both	All ages	Intracerebral hemorrhage	Secondhand smoke	Rate	1991	0.320276	0.413444	0.230958
Deaths	Oceania	Male	All ages	Intracerebral hemorrhage	Secondhand smoke	Number	1990	70.1387	106.456	42.8287
Deaths	Oceania	Female	All ages	Intracerebral hemorrhage	Secondhand smoke	Number	1990	58.3653	85.0101	35.6268
Deaths	Oceania	Both	All ages	Intracerebral hemorrhage	Secondhand smoke	Number	1990	128.504	180.833	82.0571
Deaths	Oceania	Male	All ages	Intracerebral hemorrhage	Secondhand smoke	Rate	1990	2.09554	3.18061	1.2796
Deaths	Oceania	Female	All ages	Intracerebral hemorrhage	Secondhand smoke	Rate	1990	1.86903	2.72227	1.14087
Deaths	Oceania	Both	All ages	Intracerebral hemorrhage	Secondhand smoke	Rate	1990	1.98621	2.79503	1.26831
Deaths	Southern Sub-Saharan Africa	Male	All ages	Ischemic stroke	Secondhand smoke	Number	1990	104.783	143.987	71.1998
Deaths	Southern Sub-Saharan Africa	Female	All ages	Ischemic stroke	Secondhand smoke	Number	1990	199.782	268.104	138.39
Deaths	Southern Sub-Saharan Africa	Both	All ages	Ischemic stroke	Secondhand smoke	Number	1990	304.566	406.691	213.651
Deaths	Southern Sub-Saharan Africa	Male	All ages	Ischemic stroke	Secondhand smoke	Rate	1990	0.412252	0.566492	0.280123
Deaths	Southern Sub-Saharan Africa	Female	All ages	Ischemic stroke	Secondhand smoke	Rate	1990	0.737869	0.990205	0.511126
Deaths	Southern Sub-Saharan Africa	Both	All ages	Ischemic stroke	Secondhand smoke	Rate	1990	0.580204	0.774753	0.407009
Deaths	East Asia	Male	All ages	Intracerebral hemorrhage	Secondhand smoke	Number	1991	14300	19929.7	9706.87
Deaths	East Asia	Female	All ages	Intracerebral hemorrhage	Secondhand smoke	Number	1991	25573.6	34142.7	18267.4
Deaths	East Asia	Both	All ages	Intracerebral hemorrhage	Secondhand smoke	Number	1991	39873.6	52126	28868
Deaths	East Asia	Male	All ages	Intracerebral hemorrhage	Secondhand smoke	Rate	1991	2.23684	3.11746	1.51837
Deaths	East Asia	Female	All ages	Intracerebral hemorrhage	Secondhand smoke	Rate	1991	4.25336	5.67855	3.03821
Deaths	East Asia	Both	All ages	Intracerebral hemorrhage	Secondhand smoke	Rate	1991	3.21418	4.20184	2.32704
Deaths	East Asia	Male	Age-standardized	Intracerebral hemorrhage	Secondhand smoke	Rate	1991	3.80962	5.27283	2.67258
Deaths	East Asia	Female	Age-standardized	Intracerebral hemorrhage	Secondhand smoke	Rate	1991	5.89955	7.86635	4.2633
Deaths	East Asia	Both	Age-standardized	Intracerebral hemorrhage	Secondhand smoke	Rate	1991	4.91626	6.43246	3.6124
Deaths	Southern Sub-Saharan Africa	Male	Age-standardized	Ischemic stroke	Secondhand smoke	Rate	1990	1.11642	1.51785	0.780065
Deaths	Southern Sub-Saharan Africa	Female	Age-standardized	Ischemic stroke	Secondhand smoke	Rate	1990	1.45027	1.96694	1.01149
Deaths	Southern Sub-Saharan Africa	Both	Age-standardized	Ischemic stroke	Secondhand smoke	Rate	1990	1.32594	1.782	0.921672
Deaths	Southern Sub-Saharan Africa	Male	Age-standardized	Subarachnoid hemorrhage	Secondhand smoke	Rate	1990	0.0762877	0.125837	0.051219
Deaths	Southern Sub-Saharan Africa	Female	Age-standardized	Subarachnoid hemorrhage	Secondhand smoke	Rate	1990	0.1104	0.144295	0.0791577
Deaths	Southern Sub-Saharan Africa	Both	Age-standardized	Subarachnoid hemorrhage	Secondhand smoke	Rate	1990	0.0946156	0.12748	0.0682504
Deaths	Low-middle SDI	Male	All ages	Ischemic stroke	Secondhand smoke	Number	1990	2838.42	4065.66	1838.22
Deaths	Low-middle SDI	Female	All ages	Ischemic stroke	Secondhand smoke	Number	1990	3707.34	5201.41	2548.33
Deaths	Low-middle SDI	Both	All ages	Ischemic stroke	Secondhand smoke	Number	1990	6545.76	9028.95	4460.51
Deaths	Low-middle SDI	Male	All ages	Ischemic stroke	Secondhand smoke	Rate	1990	0.492621	0.705615	0.319032
Deaths	Low-middle SDI	Female	All ages	Ischemic stroke	Secondhand smoke	Rate	1990	0.669847	0.939798	0.460436
Deaths	Low-middle SDI	Both	All ages	Ischemic stroke	Secondhand smoke	Rate	1990	0.579451	0.799271	0.394858
Deaths	Low-middle SDI	Male	Age-standardized	Ischemic stroke	Secondhand smoke	Rate	1990	1.25879	1.78788	0.835712
Deaths	Low-middle SDI	Female	Age-standardized	Ischemic stroke	Secondhand smoke	Rate	1990	1.60647	2.25865	1.12745
Deaths	Low-middle SDI	Both	Age-standardized	Ischemic stroke	Secondhand smoke	Rate	1990	1.4396	1.99453	0.990583
Deaths	Eastern Europe	Male	All ages	Intracerebral hemorrhage	Secondhand smoke	Number	1990	752.595	997.67	512.43
Deaths	Eastern Europe	Female	All ages	Intracerebral hemorrhage	Secondhand smoke	Number	1990	2444.27	3192.12	1719.56
Deaths	Eastern Europe	Both	All ages	Intracerebral hemorrhage	Secondhand smoke	Number	1990	3196.87	4175.24	2249.09
Deaths	Eastern Europe	Male	All ages	Intracerebral hemorrhage	Secondhand smoke	Rate	1990	0.711099	0.942661	0.484176
Deaths	Eastern Europe	Female	All ages	Intracerebral hemorrhage	Secondhand smoke	Rate	1990	2.0256	2.64535	1.42502
Deaths	Eastern Europe	Both	All ages	Intracerebral hemorrhage	Secondhand smoke	Rate	1990	1.41139	1.84334	0.992957
Deaths	Eastern Europe	Male	Age-standardized	Intracerebral hemorrhage	Secondhand smoke	Rate	1990	0.707859	0.920148	0.505734
Deaths	Eastern Europe	Female	Age-standardized	Intracerebral hemorrhage	Secondhand smoke	Rate	1990	1.39256	1.79642	1.00842
Deaths	Eastern Europe	Both	Age-standardized	Intracerebral hemorrhage	Secondhand smoke	Rate	1990	1.14242	1.47474	0.823344
Deaths	Low SDI	Male	All ages	Subarachnoid hemorrhage	Secondhand smoke	Number	1990	220.632	478.731	61.429
Deaths	Low SDI	Female	All ages	Subarachnoid hemorrhage	Secondhand smoke	Number	1990	329.109	598.841	129.779
Deaths	Low SDI	Both	All ages	Subarachnoid hemorrhage	Secondhand smoke	Number	1990	549.742	1004.4	213.427
Deaths	Low SDI	Male	All ages	Subarachnoid hemorrhage	Secondhand smoke	Rate	1990	0.0828195	0.179703	0.0230588
Deaths	Low SDI	Female	All ages	Subarachnoid hemorrhage	Secondhand smoke	Rate	1990	0.125739	0.228793	0.0495832
Deaths	Low SDI	Both	All ages	Subarachnoid hemorrhage	Secondhand smoke	Rate	1990	0.10409	0.190177	0.0404111
Deaths	Low-middle SDI	Male	All ages	Subarachnoid hemorrhage	Secondhand smoke	Number	1990	1069.79	1827.67	452.512
Deaths	Low-middle SDI	Female	All ages	Subarachnoid hemorrhage	Secondhand smoke	Number	1990	2111.48	3191.53	1186.86
Deaths	Low-middle SDI	Both	All ages	Subarachnoid hemorrhage	Secondhand smoke	Number	1990	3181.27	4837.82	1717
Deaths	Low-middle SDI	Male	All ages	Subarachnoid hemorrhage	Secondhand smoke	Rate	1990	0.185668	0.3172	0.0785356
Deaths	Low-middle SDI	Female	All ages	Subarachnoid hemorrhage	Secondhand smoke	Rate	1990	0.381505	0.576651	0.214443
Deaths	Low-middle SDI	Both	All ages	Subarachnoid hemorrhage	Secondhand smoke	Rate	1990	0.281616	0.428259	0.151995
Deaths	Low-middle SDI	Male	Age-standardized	Subarachnoid hemorrhage	Secondhand smoke	Rate	1990	0.34095	0.580626	0.146851
Deaths	Low-middle SDI	Female	Age-standardized	Subarachnoid hemorrhage	Secondhand smoke	Rate	1990	0.675144	1.0196	0.383658
Deaths	Low-middle SDI	Both	Age-standardized	Subarachnoid hemorrhage	Secondhand smoke	Rate	1990	0.506991	0.771641	0.278906
Deaths	Central Europe	Male	All ages	Ischemic stroke	Secondhand smoke	Number	1991	1710.12	2189.96	1230.9
Deaths	Central Europe	Female	All ages	Ischemic stroke	Secondhand smoke	Number	1991	2641.38	3450.49	1911.78
Deaths	Central Europe	Both	All ages	Ischemic stroke	Secondhand smoke	Number	1991	4351.5	5583.13	3193.26
Deaths	Central Europe	Male	All ages	Ischemic stroke	Secondhand smoke	Rate	1991	2.8383	3.63468	2.04292
Deaths	Central Europe	Female	All ages	Ischemic stroke	Secondhand smoke	Rate	1991	4.19967	5.48612	3.03965
Deaths	Low SDI	Male	Age-standardized	Subarachnoid hemorrhage	Secondhand smoke	Rate	1990	0.170338	0.37493	0.0470416
Deaths	Low SDI	Female	Age-standardized	Subarachnoid hemorrhage	Secondhand smoke	Rate	1990	0.249937	0.459578	0.0945937
Deaths	Low SDI	Both	Age-standardized	Subarachnoid hemorrhage	Secondhand smoke	Rate	1990	0.20923	0.386977	0.0773403
Deaths	Oceania	Male	All ages	Subarachnoid hemorrhage	Secondhand smoke	Number	1990	7.84156	15.2082	2.91619
Deaths	Oceania	Female	All ages	Subarachnoid hemorrhage	Secondhand smoke	Number	1990	12.595	21.6503	6.68179
Deaths	Oceania	Both	All ages	Subarachnoid hemorrhage	Secondhand smoke	Number	1990	20.4365	35.0219	9.78695
Deaths	Oceania	Male	All ages	Subarachnoid hemorrhage	Secondhand smoke	Rate	1990	0.234283	0.454377	0.0871272
Deaths	Oceania	Female	All ages	Subarachnoid hemorrhage	Secondhand smoke	Rate	1990	0.403327	0.693306	0.21397
Deaths	Oceania	Both	All ages	Subarachnoid hemorrhage	Secondhand smoke	Rate	1990	0.315875	0.541312	0.151271
Deaths	Oceania	Male	Age-standardized	Subarachnoid hemorrhage	Secondhand smoke	Rate	1990	0.40383	0.78519	0.151125
Deaths	Oceania	Female	Age-standardized	Subarachnoid hemorrhage	Secondhand smoke	Rate	1990	0.818131	1.42078	0.429668
Deaths	Oceania	Both	Age-standardized	Subarachnoid hemorrhage	Secondhand smoke	Rate	1990	0.611205	1.06002	0.307862
Deaths	High-income Asia Pacific	Male	All ages	Intracerebral hemorrhage	Secondhand smoke	Number	1990	739.654	971.915	532.611
Deaths	High-income Asia Pacific	Female	All ages	Intracerebral hemorrhage	Secondhand smoke	Number	1990	1169.37	1476.99	866.255
Deaths	High-income Asia Pacific	Both	All ages	Intracerebral hemorrhage	Secondhand smoke	Number	1990	1909.02	2405.9	1427.95
Deaths	High-income Asia Pacific	Male	All ages	Intracerebral hemorrhage	Secondhand smoke	Rate	1990	0.861912	1.13256	0.620647
Deaths	High-income Asia Pacific	Female	All ages	Intracerebral hemorrhage	Secondhand smoke	Rate	1990	1.33346	1.68424	0.987808
Deaths	High-income Asia Pacific	Both	All ages	Intracerebral hemorrhage	Secondhand smoke	Rate	1990	1.10024	1.3866	0.822975
Deaths	High-income Asia Pacific	Male	Age-standardized	Intracerebral hemorrhage	Secondhand smoke	Rate	1990	0.799228	1.03334	0.588948
Deaths	High-income Asia Pacific	Female	Age-standardized	Intracerebral hemorrhage	Secondhand smoke	Rate	1990	1.04875	1.31314	0.784999
Deaths	High-income Asia Pacific	Both	Age-standardized	Intracerebral hemorrhage	Secondhand smoke	Rate	1990	0.952822	1.19635	0.717254
Deaths	Global	Male	All ages	Intracerebral hemorrhage	Secondhand smoke	Number	1992	33502.7	44111.2	24313.3
Deaths	Global	Female	All ages	Intracerebral hemorrhage	Secondhand smoke	Number	1992	53733	69602.9	38846.9
Deaths	Global	Both	All ages	Intracerebral hemorrhage	Secondhand smoke	Number	1992	87235.7	113066	63055.6
Deaths	Global	Male	All ages	Intracerebral hemorrhage	Secondhand smoke	Rate	1992	1.20556	1.5873	0.874888
Deaths	Global	Female	All ages	Intracerebral hemorrhage	Secondhand smoke	Rate	1992	1.96429	2.54444	1.42011
Deaths	Global	Both	All ages	Intracerebral hemorrhage	Secondhand smoke	Rate	1992	1.58193	2.05033	1.14345
Deaths	Global	Male	Age-standardized	Intracerebral hemorrhage	Secondhand smoke	Rate	1992	1.75861	2.30984	1.28627
Deaths	Global	Female	Age-standardized	Intracerebral hemorrhage	Secondhand smoke	Rate	1992	2.41567	3.13357	1.74316
Deaths	Global	Both	Age-standardized	Intracerebral hemorrhage	Secondhand smoke	Rate	1992	2.10622	2.74185	1.53033
Deaths	Central Sub-Saharan Africa	Male	All ages	Intracerebral hemorrhage	Secondhand smoke	Number	1991	159.858	232.107	102.824
Deaths	Central Sub-Saharan Africa	Female	All ages	Intracerebral hemorrhage	Secondhand smoke	Number	1991	165.713	251.354	99.913
Deaths	Central Sub-Saharan Africa	Both	All ages	Intracerebral hemorrhage	Secondhand smoke	Number	1991	325.571	467.459	209.947
Deaths	Central Sub-Saharan Africa	Male	All ages	Intracerebral hemorrhage	Secondhand smoke	Rate	1991	0.564569	0.819729	0.363141
Deaths	Low-middle SDI	Male	All ages	Intracerebral hemorrhage	Secondhand smoke	Number	1990	6505.48	8816.59	4459.29
Deaths	Low-middle SDI	Female	All ages	Intracerebral hemorrhage	Secondhand smoke	Number	1990	10588.1	14208	7407.35
Deaths	Low-middle SDI	Both	All ages	Intracerebral hemorrhage	Secondhand smoke	Number	1990	17093.6	22733.7	11998
Deaths	Low-middle SDI	Male	All ages	Intracerebral hemorrhage	Secondhand smoke	Rate	1990	1.12906	1.53016	0.773931
Deaths	Low-middle SDI	Female	All ages	Intracerebral hemorrhage	Secondhand smoke	Rate	1990	1.91307	2.56712	1.33837
Deaths	Low-middle SDI	Both	All ages	Intracerebral hemorrhage	Secondhand smoke	Rate	1990	1.51318	2.01246	1.0621
Deaths	Low-middle SDI	Male	Age-standardized	Intracerebral hemorrhage	Secondhand smoke	Rate	1990	2.20085	2.95166	1.52377
Deaths	Low-middle SDI	Female	Age-standardized	Intracerebral hemorrhage	Secondhand smoke	Rate	1990	3.582	4.84053	2.4806
Deaths	Low-middle SDI	Both	Age-standardized	Intracerebral hemorrhage	Secondhand smoke	Rate	1990	2.89142	3.8497	2.03678
Deaths	Central Asia	Male	All ages	Ischemic stroke	Secondhand smoke	Number	1991	338.907	445.31	238.818
Deaths	Central Asia	Female	All ages	Ischemic stroke	Secondhand smoke	Number	1991	724.297	943.804	525.338
Deaths	Central Asia	Both	All ages	Ischemic stroke	Secondhand smoke	Number	1991	1063.2	1376.62	774.415
Deaths	Central Asia	Male	All ages	Ischemic stroke	Secondhand smoke	Rate	1991	0.987859	1.29801	0.696115
Deaths	Central Asia	Female	All ages	Ischemic stroke	Secondhand smoke	Rate	1991	2.02622	2.64028	1.46963
Deaths	Central Asia	Both	All ages	Ischemic stroke	Secondhand smoke	Rate	1991	1.5177	1.96509	1.10546
Deaths	Central Asia	Male	Age-standardized	Ischemic stroke	Secondhand smoke	Rate	1991	2.15603	2.84151	1.55012
Deaths	Central Asia	Female	Age-standardized	Ischemic stroke	Secondhand smoke	Rate	1991	2.69158	3.49582	1.96053
Deaths	Central Asia	Both	Age-standardized	Ischemic stroke	Secondhand smoke	Rate	1991	2.50392	3.25031	1.82729
Deaths	Tropical Latin America	Male	All ages	Ischemic stroke	Secondhand smoke	Number	1991	974.519	1259.12	694.861
Deaths	Tropical Latin America	Female	All ages	Ischemic stroke	Secondhand smoke	Number	1991	732.508	955.47	536.327
Deaths	Tropical Latin America	Both	All ages	Ischemic stroke	Secondhand smoke	Number	1991	1707.03	2203.68	1232.51
Deaths	Tropical Latin America	Male	All ages	Ischemic stroke	Secondhand smoke	Rate	1991	1.26774	1.63797	0.903934
Deaths	Tropical Latin America	Female	All ages	Ischemic stroke	Secondhand smoke	Rate	1991	0.931172	1.21461	0.681786
Deaths	Tropical Latin America	Both	All ages	Ischemic stroke	Secondhand smoke	Rate	1991	1.09751	1.41683	0.792427
Deaths	High SDI	Male	All ages	Intracerebral hemorrhage	Secondhand smoke	Number	1990	2769.86	3523.92	2055.72
Deaths	High SDI	Female	All ages	Intracerebral hemorrhage	Secondhand smoke	Number	1990	3062.15	3830.97	2267.18
Deaths	High SDI	Both	All ages	Intracerebral hemorrhage	Secondhand smoke	Number	1990	5832.01	7345.4	4364.9
Deaths	High SDI	Male	All ages	Intracerebral hemorrhage	Secondhand smoke	Rate	1990	0.684186	0.870447	0.507786
Deaths	High SDI	Female	All ages	Intracerebral hemorrhage	Secondhand smoke	Rate	1990	0.734026	0.918318	0.543463
Deaths	High SDI	Both	All ages	Intracerebral hemorrhage	Secondhand smoke	Rate	1990	0.70948	0.893588	0.531002
Deaths	High SDI	Male	Age-standardized	Intracerebral hemorrhage	Secondhand smoke	Rate	1990	0.620651	0.785788	0.464403
Deaths	High SDI	Female	Age-standardized	Intracerebral hemorrhage	Secondhand smoke	Rate	1990	0.542982	0.683225	0.405404
Deaths	High SDI	Both	Age-standardized	Intracerebral hemorrhage	Secondhand smoke	Rate	1990	0.57976	0.731824	0.434963
Deaths	East Asia	Male	All ages	Ischemic stroke	Secondhand smoke	Number	1991	6642.66	9423.77	4497.12
Deaths	East Asia	Female	All ages	Ischemic stroke	Secondhand smoke	Number	1991	11204.7	15108.5	7850.65
Deaths	East Asia	Both	All ages	Ischemic stroke	Secondhand smoke	Number	1991	17847.3	23801.6	12821.8
Deaths	East Asia	Male	All ages	Ischemic stroke	Secondhand smoke	Rate	1991	1.03906	1.47409	0.703451
Deaths	East Asia	Female	All ages	Ischemic stroke	Secondhand smoke	Rate	1991	1.86355	2.51282	1.30571
Deaths	East Asia	Both	All ages	Ischemic stroke	Secondhand smoke	Rate	1991	1.43866	1.91863	1.03356
Deaths	East Asia	Male	Age-standardized	Ischemic stroke	Secondhand smoke	Rate	1991	2.06911	2.89723	1.45586
Deaths	East Asia	Female	Age-standardized	Ischemic stroke	Secondhand smoke	Rate	1991	2.8172	3.77848	2.00072
Deaths	East Asia	Both	Age-standardized	Ischemic stroke	Secondhand smoke	Rate	1991	2.4871	3.28934	1.79677
Deaths	East Asia	Male	All ages	Subarachnoid hemorrhage	Secondhand smoke	Number	1991	3644.62	5439.51	1202.1
Deaths	East Asia	Female	All ages	Subarachnoid hemorrhage	Secondhand smoke	Number	1991	8131.07	10839.8	5656.89
Deaths	East Asia	Both	All ages	Subarachnoid hemorrhage	Secondhand smoke	Number	1991	11775.7	15243.5	7527.74
Deaths	East Asia	Male	All ages	Subarachnoid hemorrhage	Secondhand smoke	Rate	1991	0.570101	0.850862	0.188035
Deaths	East Asia	Female	All ages	Subarachnoid hemorrhage	Secondhand smoke	Rate	1991	1.35235	1.80285	0.940846
Deaths	East Asia	Both	All ages	Subarachnoid hemorrhage	Secondhand smoke	Rate	1991	0.949231	1.22877	0.606807
Deaths	East Asia	Male	Age-standardized	Subarachnoid hemorrhage	Secondhand smoke	Rate	1991	0.944061	1.38208	0.305563
Deaths	East Asia	Female	Age-standardized	Subarachnoid hemorrhage	Secondhand smoke	Rate	1991	1.82417	2.44922	1.27859
Deaths	East Asia	Both	Age-standardized	Subarachnoid hemorrhage	Secondhand smoke	Rate	1991	1.40588	1.83853	0.919989
Deaths	High SDI	Male	All ages	Ischemic stroke	Secondhand smoke	Number	1990	3496.1	4479.06	2554.66
Deaths	High SDI	Female	All ages	Ischemic stroke	Secondhand smoke	Number	1990	4616.95	6047.81	3413.04
Deaths	High SDI	Both	All ages	Ischemic stroke	Secondhand smoke	Number	1990	8113.05	10430.6	5980.87
Deaths	High SDI	Male	All ages	Ischemic stroke	Secondhand smoke	Rate	1990	0.863575	1.10638	0.631028
Deaths	High SDI	Female	All ages	Ischemic stroke	Secondhand smoke	Rate	1990	1.10673	1.44972	0.818135
Deaths	High SDI	Both	All ages	Ischemic stroke	Secondhand smoke	Rate	1990	0.986974	1.2689	0.727588
Deaths	Central Asia	Male	All ages	Intracerebral hemorrhage	Secondhand smoke	Number	1991	462.892	600.783	331.525
Deaths	Central Asia	Female	All ages	Intracerebral hemorrhage	Secondhand smoke	Number	1991	893.751	1150.28	648.187
Deaths	Central Asia	Both	All ages	Intracerebral hemorrhage	Secondhand smoke	Number	1991	1356.64	1737.66	984.879
Deaths	Central Asia	Male	All ages	Intracerebral hemorrhage	Secondhand smoke	Rate	1991	1.34926	1.75119	0.966343
Deaths	Central Asia	Female	All ages	Intracerebral hemorrhage	Secondhand smoke	Rate	1991	2.50026	3.2179	1.8133
Deaths	Central Asia	Both	All ages	Intracerebral hemorrhage	Secondhand smoke	Rate	1991	1.93658	2.48048	1.40589
Deaths	Central Asia	Male	All ages	Subarachnoid hemorrhage	Secondhand smoke	Number	1992	43.9661	61.8679	29.674
Deaths	Central Asia	Female	All ages	Subarachnoid hemorrhage	Secondhand smoke	Number	1992	77.5067	107.898	54.425
Deaths	Central Asia	Both	All ages	Subarachnoid hemorrhage	Secondhand smoke	Number	1992	121.473	163.919	86.998
Deaths	Central Asia	Male	All ages	Subarachnoid hemorrhage	Secondhand smoke	Rate	1992	0.126895	0.178563	0.085645
Deaths	Central Asia	Female	All ages	Subarachnoid hemorrhage	Secondhand smoke	Rate	1992	0.214757	0.298967	0.150802
Deaths	Central Asia	Both	All ages	Subarachnoid hemorrhage	Secondhand smoke	Rate	1992	0.171722	0.231726	0.122986
Deaths	High SDI	Male	Age-standardized	Ischemic stroke	Secondhand smoke	Rate	1990	0.850016	1.08391	0.631886
Deaths	High SDI	Female	Age-standardized	Ischemic stroke	Secondhand smoke	Rate	1990	0.696419	0.897391	0.526797
Deaths	High SDI	Both	Age-standardized	Ischemic stroke	Secondhand smoke	Rate	1990	0.764275	0.971238	0.576592
Deaths	Central Asia	Male	All ages	Subarachnoid hemorrhage	Secondhand smoke	Number	1991	42.9775	60.9032	28.6741
Deaths	Central Asia	Female	All ages	Subarachnoid hemorrhage	Secondhand smoke	Number	1991	75.1718	105.508	53.0378
Deaths	Central Asia	Both	All ages	Subarachnoid hemorrhage	Secondhand smoke	Number	1991	118.149	159.96	83.2343
Deaths	Central Asia	Male	All ages	Subarachnoid hemorrhage	Secondhand smoke	Rate	1991	0.125272	0.177523	0.0835805
Deaths	Central Asia	Female	All ages	Subarachnoid hemorrhage	Secondhand smoke	Rate	1991	0.210293	0.295156	0.148373
Deaths	Central Asia	Both	All ages	Subarachnoid hemorrhage	Secondhand smoke	Rate	1991	0.168656	0.22834	0.118815
Deaths	Central Asia	Male	Age-standardized	Subarachnoid hemorrhage	Secondhand smoke	Rate	1991	0.203655	0.282086	0.138121
Deaths	Central Asia	Female	Age-standardized	Subarachnoid hemorrhage	Secondhand smoke	Rate	1991	0.268042	0.37659	0.189764
Deaths	Central Asia	Both	Age-standardized	Subarachnoid hemorrhage	Secondhand smoke	Rate	1991	0.239202	0.323277	0.169426
Deaths	Global	Male	All ages	Ischemic stroke	Secondhand smoke	Number	1993	22678.9	29843.8	16164.9
Deaths	Global	Female	All ages	Ischemic stroke	Secondhand smoke	Number	1993	38339	49524.2	28183.6
Deaths	Global	Both	All ages	Ischemic stroke	Secondhand smoke	Number	1993	61017.9	78950.5	44235.5
Deaths	Global	Male	All ages	Ischemic stroke	Secondhand smoke	Rate	1993	0.804072	1.0581	0.573121
Deaths	Global	Female	All ages	Ischemic stroke	Secondhand smoke	Rate	1993	1.38185	1.785	1.01582
Deaths	Global	Both	All ages	Ischemic stroke	Secondhand smoke	Rate	1993	1.09059	1.4111	0.79063
Deaths	Southeast Asia	Male	All ages	Ischemic stroke	Secondhand smoke	Number	1991	1335.57	1877.19	870.631
Deaths	Southeast Asia	Female	All ages	Ischemic stroke	Secondhand smoke	Number	1991	2415.99	3270.12	1682.19
Deaths	Southeast Asia	Both	All ages	Ischemic stroke	Secondhand smoke	Number	1991	3751.56	5026.43	2579.61
Deaths	Southeast Asia	Male	All ages	Ischemic stroke	Secondhand smoke	Rate	1991	0.565868	0.795349	0.368878
Deaths	Southeast Asia	Female	All ages	Ischemic stroke	Secondhand smoke	Rate	1991	1.01053	1.36778	0.703606
Deaths	Southeast Asia	Both	All ages	Ischemic stroke	Secondhand smoke	Rate	1991	0.789631	1.05797	0.542958
Deaths	Global	Male	Age-standardized	Ischemic stroke	Secondhand smoke	Rate	1993	1.38707	1.81344	1.00449
Deaths	Global	Female	Age-standardized	Ischemic stroke	Secondhand smoke	Rate	1993	1.77508	2.29217	1.31642
Deaths	Global	Both	Age-standardized	Ischemic stroke	Secondhand smoke	Rate	1993	1.61511	2.08852	1.19228
Deaths	High SDI	Male	All ages	Ischemic stroke	Secondhand smoke	Number	1991	3433.77	4392.6	2528.4
Deaths	High SDI	Female	All ages	Ischemic stroke	Secondhand smoke	Number	1991	4520.95	5894.95	3338.46
Deaths	High SDI	Both	All ages	Ischemic stroke	Secondhand smoke	Number	1991	7954.72	10199.7	5881.34
Deaths	High SDI	Male	All ages	Ischemic stroke	Secondhand smoke	Rate	1991	0.840959	1.07578	0.619226
Deaths	High SDI	Female	All ages	Ischemic stroke	Secondhand smoke	Rate	1991	1.0755	1.40237	0.794195
Deaths	High SDI	Both	All ages	Ischemic stroke	Secondhand smoke	Rate	1991	0.959934	1.23084	0.70973
Deaths	High SDI	Male	Age-standardized	Ischemic stroke	Secondhand smoke	Rate	1991	0.817658	1.04133	0.608791
Deaths	High SDI	Female	Age-standardized	Ischemic stroke	Secondhand smoke	Rate	1991	0.666752	0.855736	0.50149
Deaths	High SDI	Both	Age-standardized	Ischemic stroke	Secondhand smoke	Rate	1991	0.733208	0.93178	0.553907
Deaths	High SDI	Male	All ages	Subarachnoid hemorrhage	Secondhand smoke	Number	1990	725.017	932.861	531.773
Deaths	High SDI	Female	All ages	Subarachnoid hemorrhage	Secondhand smoke	Number	1990	1288.98	1615.8	972.144
Deaths	High SDI	Both	All ages	Subarachnoid hemorrhage	Secondhand smoke	Number	1990	2013.99	2542.33	1514.49
Deaths	High SDI	Male	All ages	Subarachnoid hemorrhage	Secondhand smoke	Rate	1990	0.179087	0.230427	0.131354
Deaths	High SDI	Female	All ages	Subarachnoid hemorrhage	Secondhand smoke	Rate	1990	0.308979	0.387323	0.233032
Deaths	High SDI	Both	All ages	Subarachnoid hemorrhage	Secondhand smoke	Rate	1990	0.245007	0.309281	0.184241
Deaths	High SDI	Male	Age-standardized	Subarachnoid hemorrhage	Secondhand smoke	Rate	1990	0.160379	0.206749	0.118283
Deaths	High SDI	Female	Age-standardized	Subarachnoid hemorrhage	Secondhand smoke	Rate	1990	0.252143	0.318929	0.189883
Deaths	High SDI	Both	Age-standardized	Subarachnoid hemorrhage	Secondhand smoke	Rate	1990	0.20913	0.265878	0.156989
Deaths	Central Asia	Male	Age-standardized	Intracerebral hemorrhage	Secondhand smoke	Rate	1991	2.43684	3.14946	1.77946
Deaths	Central Asia	Female	Age-standardized	Intracerebral hemorrhage	Secondhand smoke	Rate	1991	3.21853	4.12652	2.34893
Deaths	Central Asia	Both	Age-standardized	Intracerebral hemorrhage	Secondhand smoke	Rate	1991	2.88279	3.698	2.1049
Deaths	North Africa and Middle East	Male	All ages	Ischemic stroke	Secondhand smoke	Number	1991	1435.63	1933.09	1007.42
Deaths	North Africa and Middle East	Female	All ages	Ischemic stroke	Secondhand smoke	Number	1991	1921.01	2516.26	1391.92
Deaths	North Africa and Middle East	Both	All ages	Ischemic stroke	Secondhand smoke	Number	1991	3356.64	4368.9	2414.89
Deaths	North Africa and Middle East	Male	All ages	Ischemic stroke	Secondhand smoke	Rate	1991	0.791234	1.0654	0.555231
Deaths	North Africa and Middle East	Female	All ages	Ischemic stroke	Secondhand smoke	Rate	1991	1.11235	1.45703	0.805987
Deaths	North Africa and Middle East	Both	All ages	Ischemic stroke	Secondhand smoke	Rate	1991	0.947829	1.23366	0.681902
Deaths	North Africa and Middle East	Male	Age-standardized	Ischemic stroke	Secondhand smoke	Rate	1991	2.01376	2.69986	1.44324
Deaths	North Africa and Middle East	Female	Age-standardized	Ischemic stroke	Secondhand smoke	Rate	1991	2.64202	3.49741	1.91531
Deaths	North Africa and Middle East	Both	Age-standardized	Ischemic stroke	Secondhand smoke	Rate	1991	2.33967	3.09527	1.69955
Deaths	High-income North America	Male	All ages	Intracerebral hemorrhage	Secondhand smoke	Number	1991	598.553	748.64	448.826
Deaths	High-income North America	Female	All ages	Intracerebral hemorrhage	Secondhand smoke	Number	1991	413.069	516.532	309.921
Deaths	High-income North America	Both	All ages	Intracerebral hemorrhage	Secondhand smoke	Number	1991	1011.62	1266.41	770.632
Deaths	High-income North America	Male	All ages	Intracerebral hemorrhage	Secondhand smoke	Rate	1991	0.430866	0.538905	0.323086
Deaths	High-income North America	Female	All ages	Intracerebral hemorrhage	Secondhand smoke	Rate	1991	0.284461	0.355711	0.213428
Deaths	High-income North America	Both	All ages	Intracerebral hemorrhage	Secondhand smoke	Rate	1991	0.356043	0.445717	0.271226
Deaths	High-income North America	Male	Age-standardized	Intracerebral hemorrhage	Secondhand smoke	Rate	1991	0.401341	0.502638	0.303378
Deaths	High-income North America	Female	Age-standardized	Intracerebral hemorrhage	Secondhand smoke	Rate	1991	0.222819	0.279527	0.166763
Deaths	High-income North America	Both	Age-standardized	Intracerebral hemorrhage	Secondhand smoke	Rate	1991	0.302662	0.379262	0.230075
Deaths	North Africa and Middle East	Male	All ages	Subarachnoid hemorrhage	Secondhand smoke	Number	1991	198.756	363.379	88.248
Deaths	North Africa and Middle East	Female	All ages	Subarachnoid hemorrhage	Secondhand smoke	Number	1991	404.593	613.121	205.482
Deaths	North Africa and Middle East	Both	All ages	Subarachnoid hemorrhage	Secondhand smoke	Number	1991	603.349	912.095	311.4
Deaths	North Africa and Middle East	Male	All ages	Subarachnoid hemorrhage	Secondhand smoke	Rate	1991	0.109543	0.200273	0.048637
Deaths	North Africa and Middle East	Female	All ages	Subarachnoid hemorrhage	Secondhand smoke	Rate	1991	0.234278	0.355025	0.118983
Deaths	North Africa and Middle East	Both	All ages	Subarachnoid hemorrhage	Secondhand smoke	Rate	1991	0.17037	0.257552	0.0879313
Deaths	North Africa and Middle East	Male	Age-standardized	Subarachnoid hemorrhage	Secondhand smoke	Rate	1991	0.217612	0.405014	0.0954215
Deaths	North Africa and Middle East	Female	Age-standardized	Subarachnoid hemorrhage	Secondhand smoke	Rate	1991	0.419639	0.646881	0.210484
Deaths	North Africa and Middle East	Both	Age-standardized	Subarachnoid hemorrhage	Secondhand smoke	Rate	1991	0.316882	0.485951	0.161886
Deaths	Eastern Europe	Both	All ages	Ischemic stroke	Secondhand smoke	Rate	1991	4.10662	5.31762	2.98398
Deaths	Australasia	Male	All ages	Ischemic stroke	Secondhand smoke	Number	1991	63.7909	86.4855	45.2244
Deaths	Australasia	Female	All ages	Ischemic stroke	Secondhand smoke	Number	1991	53.6193	73.5272	37.1121
Deaths	Australasia	Both	All ages	Ischemic stroke	Secondhand smoke	Number	1991	117.41	156.538	83.5508
Deaths	Australasia	Male	All ages	Ischemic stroke	Secondhand smoke	Rate	1991	0.625662	0.84825	0.443561
Deaths	Australasia	Female	All ages	Ischemic stroke	Secondhand smoke	Rate	1991	0.518249	0.710666	0.358701
Deaths	Australasia	Both	All ages	Ischemic stroke	Secondhand smoke	Rate	1991	0.571562	0.762037	0.406732
Deaths	Australasia	Male	Age-standardized	Ischemic stroke	Secondhand smoke	Rate	1991	0.669495	0.903306	0.481903
Deaths	Australasia	Female	Age-standardized	Ischemic stroke	Secondhand smoke	Rate	1991	0.375142	0.507419	0.266068
Deaths	Australasia	Both	Age-standardized	Ischemic stroke	Secondhand smoke	Rate	1991	0.497039	0.658192	0.360177
Deaths	Global	Male	All ages	Ischemic stroke	Secondhand smoke	Number	1991	21464	28274.2	15362.8
Deaths	Global	Female	All ages	Ischemic stroke	Secondhand smoke	Number	1991	36136.8	47058.5	26045.6
Deaths	Global	Both	All ages	Ischemic stroke	Secondhand smoke	Number	1991	57600.8	74718.9	41607.5
Deaths	Global	Male	All ages	Ischemic stroke	Secondhand smoke	Rate	1991	0.784303	1.03315	0.561364
Deaths	Global	Female	All ages	Ischemic stroke	Secondhand smoke	Rate	1991	1.34036	1.74546	0.966065
Deaths	Global	Both	All ages	Ischemic stroke	Secondhand smoke	Rate	1991	1.06025	1.37534	0.765865
Deaths	Oceania	Male	All ages	Ischemic stroke	Secondhand smoke	Number	1991	13.4295	22.4099	7.94572
Deaths	Oceania	Female	All ages	Ischemic stroke	Secondhand smoke	Number	1991	12.7032	18.6167	8.12964
Deaths	Oceania	Both	All ages	Ischemic stroke	Secondhand smoke	Number	1991	26.1327	38.1403	16.4622
Deaths	Oceania	Male	All ages	Ischemic stroke	Secondhand smoke	Rate	1991	0.391902	0.653971	0.231874
Deaths	Oceania	Female	All ages	Ischemic stroke	Secondhand smoke	Rate	1991	0.396783	0.58149	0.253928
Deaths	Oceania	Both	All ages	Ischemic stroke	Secondhand smoke	Rate	1991	0.39426	0.575417	0.248363
Deaths	Oceania	Male	Age-standardized	Ischemic stroke	Secondhand smoke	Rate	1991	1.19281	1.9376	0.727783
Deaths	Oceania	Female	Age-standardized	Ischemic stroke	Secondhand smoke	Rate	1991	1.13013	1.66706	0.71368
Deaths	Oceania	Both	Age-standardized	Ischemic stroke	Secondhand smoke	Rate	1991	1.1598	1.7016	0.762104
Deaths	Oceania	Male	All ages	Intracerebral hemorrhage	Secondhand smoke	Number	1991	71.8811	107.876	44.0787
Deaths	Oceania	Female	All ages	Intracerebral hemorrhage	Secondhand smoke	Number	1991	60.138	86.9083	36.9157
Deaths	Oceania	Both	All ages	Intracerebral hemorrhage	Secondhand smoke	Number	1991	132.019	185.455	83.9684
Deaths	Oceania	Male	All ages	Intracerebral hemorrhage	Secondhand smoke	Rate	1991	2.09765	3.14807	1.28632
Deaths	Oceania	Female	All ages	Intracerebral hemorrhage	Secondhand smoke	Rate	1991	1.8784	2.71457	1.15306
Deaths	Oceania	Both	All ages	Intracerebral hemorrhage	Secondhand smoke	Rate	1991	1.99175	2.79793	1.26682
Deaths	Caribbean	Male	All ages	Intracerebral hemorrhage	Secondhand smoke	Number	1991	149.663	195.034	104.744
Deaths	Caribbean	Female	All ages	Intracerebral hemorrhage	Secondhand smoke	Number	1991	157.539	204.582	113.178
Deaths	Caribbean	Both	All ages	Intracerebral hemorrhage	Secondhand smoke	Number	1991	307.202	398.599	219.944
Deaths	Caribbean	Male	All ages	Intracerebral hemorrhage	Secondhand smoke	Rate	1991	0.848186	1.10531	0.593617
Deaths	Caribbean	Female	All ages	Intracerebral hemorrhage	Secondhand smoke	Rate	1991	0.869484	1.12912	0.62465
Deaths	Caribbean	Both	All ages	Intracerebral hemorrhage	Secondhand smoke	Rate	1991	0.858976	1.11453	0.61499
Deaths	Caribbean	Male	Age-standardized	Intracerebral hemorrhage	Secondhand smoke	Rate	1991	1.13806	1.48686	0.800839
Deaths	Caribbean	Female	Age-standardized	Intracerebral hemorrhage	Secondhand smoke	Rate	1991	1.11472	1.45629	0.7919
Deaths	Caribbean	Both	Age-standardized	Intracerebral hemorrhage	Secondhand smoke	Rate	1991	1.12638	1.46273	0.805164
Deaths	North Africa and Middle East	Male	All ages	Intracerebral hemorrhage	Secondhand smoke	Number	1991	1357.14	1814.97	973.063
Deaths	North Africa and Middle East	Female	All ages	Intracerebral hemorrhage	Secondhand smoke	Number	1991	2018.44	2651.99	1435.03
Deaths	North Africa and Middle East	Both	All ages	Intracerebral hemorrhage	Secondhand smoke	Number	1991	3375.58	4441.97	2427.68
Deaths	Global	Male	Age-standardized	Ischemic stroke	Secondhand smoke	Rate	1991	1.38692	1.81349	0.999009
Deaths	Global	Female	Age-standardized	Ischemic stroke	Secondhand smoke	Rate	1991	1.75524	2.27164	1.27862
Deaths	Global	Both	Age-standardized	Ischemic stroke	Secondhand smoke	Rate	1991	1.60481	2.06943	1.17171
Deaths	Western Sub-Saharan Africa	Male	All ages	Ischemic stroke	Secondhand smoke	Number	1991	189.832	279.887	116.925
Deaths	Western Sub-Saharan Africa	Female	All ages	Ischemic stroke	Secondhand smoke	Number	1991	243.305	350.813	157.215
Deaths	Western Sub-Saharan Africa	Both	All ages	Ischemic stroke	Secondhand smoke	Number	1991	433.137	615.948	281.992
Deaths	Western Sub-Saharan Africa	Male	All ages	Ischemic stroke	Secondhand smoke	Rate	1991	0.192852	0.28434	0.118785
Deaths	Western Sub-Saharan Africa	Female	All ages	Ischemic stroke	Secondhand smoke	Rate	1991	0.243906	0.351679	0.157603
Deaths	Western Sub-Saharan Africa	Both	All ages	Ischemic stroke	Secondhand smoke	Rate	1991	0.218549	0.31079	0.142285
Deaths	Low SDI	Male	All ages	Ischemic stroke	Secondhand smoke	Number	1990	696.099	1062.1	431.469
Deaths	Low SDI	Female	All ages	Ischemic stroke	Secondhand smoke	Number	1990	783.144	1177	488.481
Deaths	Low SDI	Both	All ages	Ischemic stroke	Secondhand smoke	Number	1990	1479.24	2235.16	939.264
Deaths	Low SDI	Male	All ages	Ischemic stroke	Secondhand smoke	Rate	1990	0.261297	0.398684	0.161962
Deaths	Low SDI	Female	All ages	Ischemic stroke	Secondhand smoke	Rate	1990	0.299208	0.449683	0.186629
Deaths	Low SDI	Both	All ages	Ischemic stroke	Secondhand smoke	Rate	1990	0.280085	0.423214	0.177844
Deaths	Low SDI	Male	Age-standardized	Ischemic stroke	Secondhand smoke	Rate	1990	0.779024	1.17632	0.498247
Deaths	Low SDI	Female	Age-standardized	Ischemic stroke	Secondhand smoke	Rate	1990	0.86998	1.30809	0.548926
Deaths	Low SDI	Both	Age-standardized	Ischemic stroke	Secondhand smoke	Rate	1990	0.825857	1.20736	0.538727
Deaths	Global	Male	All ages	Subarachnoid hemorrhage	Secondhand smoke	Number	1991	6592.43	9403.76	3402.58
Deaths	Global	Female	All ages	Subarachnoid hemorrhage	Secondhand smoke	Number	1991	13482.3	18115.2	9430.58
Deaths	Global	Both	All ages	Subarachnoid hemorrhage	Secondhand smoke	Number	1991	20074.7	26300.4	13708.1
Deaths	Global	Male	All ages	Subarachnoid hemorrhage	Secondhand smoke	Rate	1991	0.24089	0.343617	0.124332
Deaths	Global	Female	All ages	Subarachnoid hemorrhage	Secondhand smoke	Rate	1991	0.500074	0.671915	0.349792
Deaths	Global	Both	All ages	Subarachnoid hemorrhage	Secondhand smoke	Rate	1991	0.369513	0.484109	0.252323
Deaths	Global	Male	Age-standardized	Subarachnoid hemorrhage	Secondhand smoke	Rate	1991	0.341812	0.487284	0.17332
Deaths	Global	Female	Age-standardized	Subarachnoid hemorrhage	Secondhand smoke	Rate	1991	0.612282	0.823443	0.42841
Deaths	Global	Both	Age-standardized	Subarachnoid hemorrhage	Secondhand smoke	Rate	1991	0.48439	0.634948	0.327504
Deaths	Global	Male	All ages	Intracerebral hemorrhage	Secondhand smoke	Number	1991	32928.2	43288.3	23395.5
Deaths	Global	Female	All ages	Intracerebral hemorrhage	Secondhand smoke	Number	1991	53120.4	68985.8	38556.1
Deaths	Global	Both	All ages	Intracerebral hemorrhage	Secondhand smoke	Number	1991	86048.6	111496	61961.1
Deaths	Global	Male	All ages	Intracerebral hemorrhage	Secondhand smoke	Rate	1991	1.20321	1.58177	0.854882
Deaths	Global	Female	All ages	Intracerebral hemorrhage	Secondhand smoke	Rate	1991	1.9703	2.55877	1.43009
Deaths	Global	Both	All ages	Intracerebral hemorrhage	Secondhand smoke	Rate	1991	1.58389	2.0523	1.14051
Deaths	Global	Male	Age-standardized	Intracerebral hemorrhage	Secondhand smoke	Rate	1991	1.76833	2.31139	1.26442
Deaths	Global	Female	Age-standardized	Intracerebral hemorrhage	Secondhand smoke	Rate	1991	2.43952	3.16633	1.76098
Deaths	Global	Both	Age-standardized	Intracerebral hemorrhage	Secondhand smoke	Rate	1991	2.12402	2.74534	1.53301
Deaths	High-income Asia Pacific	Male	All ages	Ischemic stroke	Secondhand smoke	Number	1991	691.545	910.1	490.789
Deaths	High-income Asia Pacific	Female	All ages	Ischemic stroke	Secondhand smoke	Number	1991	1311.38	1706.99	951.233
Deaths	High-income Asia Pacific	Both	All ages	Ischemic stroke	Secondhand smoke	Number	1991	2002.92	2591.97	1472.56
Deaths	High-income Asia Pacific	Male	All ages	Ischemic stroke	Secondhand smoke	Rate	1991	0.802126	1.05563	0.569268
Deaths	High-income Asia Pacific	Female	All ages	Ischemic stroke	Secondhand smoke	Rate	1991	1.48824	1.93721	1.07952
Deaths	High-income Asia Pacific	Both	All ages	Ischemic stroke	Secondhand smoke	Rate	1991	1.14892	1.48682	0.844696
Deaths	Western Europe	Male	Age-standardized	Ischemic stroke	Secondhand smoke	Rate	1991	0.980935	1.25523	0.733669
Deaths	Western Europe	Female	Age-standardized	Ischemic stroke	Secondhand smoke	Rate	1991	0.682327	0.892545	0.509339
Deaths	Western Europe	Both	Age-standardized	Ischemic stroke	Secondhand smoke	Rate	1991	0.804294	1.03778	0.607709
Deaths	Australasia	Male	All ages	Subarachnoid hemorrhage	Secondhand smoke	Number	1991	14.6657	19.339	10.7092
Deaths	Australasia	Female	All ages	Subarachnoid hemorrhage	Secondhand smoke	Number	1991	18.6422	23.9857	13.6204
Deaths	Australasia	Both	All ages	Subarachnoid hemorrhage	Secondhand smoke	Number	1991	33.3078	42.8697	24.6194
Deaths	Australasia	Male	All ages	Subarachnoid hemorrhage	Secondhand smoke	Rate	1991	0.143841	0.189677	0.105036
Deaths	Australasia	Female	All ages	Subarachnoid hemorrhage	Secondhand smoke	Rate	1991	0.180183	0.23183	0.131646
Deaths	Australasia	Both	All ages	Subarachnoid hemorrhage	Secondhand smoke	Rate	1991	0.162145	0.208693	0.119849
Deaths	Australasia	Male	Age-standardized	Subarachnoid hemorrhage	Secondhand smoke	Rate	1991	0.134029	0.175628	0.0988378
Deaths	Australasia	Female	Age-standardized	Subarachnoid hemorrhage	Secondhand smoke	Rate	1991	0.160252	0.208397	0.116825
Deaths	Australasia	Both	Age-standardized	Subarachnoid hemorrhage	Secondhand smoke	Rate	1991	0.147108	0.190634	0.10739
Deaths	Southeast Asia	Male	All ages	Subarachnoid hemorrhage	Secondhand smoke	Number	1991	299.023	581.037	167.882
Deaths	Southeast Asia	Female	All ages	Subarachnoid hemorrhage	Secondhand smoke	Number	1991	753.855	1040.02	494.028
Deaths	Southeast Asia	Both	All ages	Subarachnoid hemorrhage	Secondhand smoke	Number	1991	1052.88	1504.81	672.094
Deaths	Southeast Asia	Male	All ages	Subarachnoid hemorrhage	Secondhand smoke	Rate	1991	0.126693	0.24618	0.0711301
Deaths	Southeast Asia	Female	All ages	Subarachnoid hemorrhage	Secondhand smoke	Rate	1991	0.315313	0.435005	0.206636
Deaths	Southeast Asia	Both	All ages	Subarachnoid hemorrhage	Secondhand smoke	Rate	1991	0.221611	0.316734	0.141463
Deaths	Central Europe	Male	All ages	Intracerebral hemorrhage	Secondhand smoke	Number	1991	1260.68	1619.84	929.159
Deaths	Central Europe	Female	All ages	Intracerebral hemorrhage	Secondhand smoke	Number	1991	1541.03	1943.67	1134.37
Deaths	Central Europe	Both	All ages	Intracerebral hemorrhage	Secondhand smoke	Number	1991	2801.72	3558.25	2060.75
Deaths	Central Europe	Male	All ages	Intracerebral hemorrhage	Secondhand smoke	Rate	1991	2.09236	2.68845	1.54213
Deaths	Central Europe	Female	All ages	Intracerebral hemorrhage	Secondhand smoke	Rate	1991	2.45017	3.09035	1.8036
Deaths	Central Europe	Both	All ages	Intracerebral hemorrhage	Secondhand smoke	Rate	1991	2.27511	2.88944	1.67341
Deaths	Oceania	Male	All ages	Subarachnoid hemorrhage	Secondhand smoke	Number	1991	8.01693	15.5865	2.98488
Deaths	Oceania	Female	All ages	Subarachnoid hemorrhage	Secondhand smoke	Number	1991	12.9065	22.3118	6.78326
Deaths	Oceania	Both	All ages	Subarachnoid hemorrhage	Secondhand smoke	Number	1991	20.9234	35.8641	10.1757
Deaths	Oceania	Male	All ages	Subarachnoid hemorrhage	Secondhand smoke	Rate	1991	0.233952	0.454851	0.0871055
Deaths	Oceania	Female	All ages	Subarachnoid hemorrhage	Secondhand smoke	Rate	1991	0.403133	0.696908	0.211874
Deaths	Oceania	Both	All ages	Subarachnoid hemorrhage	Secondhand smoke	Rate	1991	0.315669	0.541077	0.153519
Deaths	Oceania	Male	Age-standardized	Subarachnoid hemorrhage	Secondhand smoke	Rate	1991	0.402683	0.786279	0.149753
Deaths	Oceania	Female	Age-standardized	Subarachnoid hemorrhage	Secondhand smoke	Rate	1991	0.815725	1.43141	0.432891
Deaths	Oceania	Both	Age-standardized	Subarachnoid hemorrhage	Secondhand smoke	Rate	1991	0.609288	1.04923	0.310049
Deaths	Low SDI	Male	All ages	Intracerebral hemorrhage	Secondhand smoke	Number	1990	2065.75	2874.81	1350.18
Deaths	Low SDI	Female	All ages	Intracerebral hemorrhage	Secondhand smoke	Number	1990	2523.33	3544.04	1624.81
Deaths	Low SDI	Both	All ages	Intracerebral hemorrhage	Secondhand smoke	Number	1990	4589.07	6297.51	3074.82
Deaths	Low SDI	Male	All ages	Intracerebral hemorrhage	Secondhand smoke	Rate	1990	0.775425	1.07913	0.50682
Deaths	Low SDI	Female	All ages	Intracerebral hemorrhage	Secondhand smoke	Rate	1990	0.964064	1.35404	0.620775
Deaths	Low SDI	Both	All ages	Intracerebral hemorrhage	Secondhand smoke	Rate	1990	0.868912	1.19239	0.582198
Deaths	Low SDI	Male	Age-standardized	Intracerebral hemorrhage	Secondhand smoke	Rate	1990	1.68325	2.33619	1.1187
Deaths	Low SDI	Female	Age-standardized	Intracerebral hemorrhage	Secondhand smoke	Rate	1990	2.07129	2.98334	1.32496
Deaths	Low SDI	Both	Age-standardized	Intracerebral hemorrhage	Secondhand smoke	Rate	1990	1.87641	2.58269	1.25652
Deaths	Central Latin America	Male	All ages	Subarachnoid hemorrhage	Secondhand smoke	Number	1991	58.8478	81.7805	41.137
Deaths	Central Latin America	Female	All ages	Subarachnoid hemorrhage	Secondhand smoke	Number	1991	104.157	139.231	73.7197
Deaths	Central Latin America	Both	All ages	Subarachnoid hemorrhage	Secondhand smoke	Number	1991	163.004	218.411	115.516
Deaths	Central Latin America	Male	All ages	Subarachnoid hemorrhage	Secondhand smoke	Rate	1991	0.0711193	0.0988341	0.0497153
Deaths	Central Latin America	Female	All ages	Subarachnoid hemorrhage	Secondhand smoke	Rate	1991	0.122743	0.164076	0.0868747
Deaths	Central Latin America	Both	All ages	Subarachnoid hemorrhage	Secondhand smoke	Rate	1991	0.0972564	0.130315	0.0689223
Deaths	Eastern Europe	Male	Age-standardized	Ischemic stroke	Secondhand smoke	Rate	1991	2.08476	2.69635	1.51699
Deaths	Eastern Europe	Female	Age-standardized	Ischemic stroke	Secondhand smoke	Rate	1991	4.05797	5.22816	2.98431
Deaths	Eastern Europe	Both	Age-standardized	Ischemic stroke	Secondhand smoke	Rate	1991	3.50347	4.51562	2.57131
Deaths	High-income North America	Male	All ages	Ischemic stroke	Secondhand smoke	Number	1991	728.585	930.522	544.486
Deaths	High-income North America	Female	All ages	Ischemic stroke	Secondhand smoke	Number	1991	725.39	939.49	538.278
Deaths	High-income North America	Both	All ages	Ischemic stroke	Secondhand smoke	Number	1991	1453.98	1844.61	1107.28
Deaths	High-income North America	Male	All ages	Ischemic stroke	Secondhand smoke	Rate	1991	0.524469	0.669832	0.391946
Deaths	High-income North America	Female	All ages	Ischemic stroke	Secondhand smoke	Rate	1991	0.499542	0.646982	0.370687
Deaths	High-income North America	Both	All ages	Ischemic stroke	Secondhand smoke	Rate	1991	0.511729	0.649216	0.389708
Deaths	High-income North America	Male	Age-standardized	Ischemic stroke	Secondhand smoke	Rate	1991	0.500577	0.637336	0.37924
Deaths	High-income North America	Female	Age-standardized	Ischemic stroke	Secondhand smoke	Rate	1991	0.307387	0.392774	0.232072
Deaths	High-income North America	Both	Age-standardized	Ischemic stroke	Secondhand smoke	Rate	1991	0.387397	0.488511	0.294031
Deaths	High-income North America	Male	All ages	Subarachnoid hemorrhage	Secondhand smoke	Number	1991	220.343	281.619	166.577
Deaths	High-income North America	Female	All ages	Subarachnoid hemorrhage	Secondhand smoke	Number	1991	278.409	349.601	213.468
Deaths	High-income North America	Both	All ages	Subarachnoid hemorrhage	Secondhand smoke	Number	1991	498.752	626.949	381.879
Deaths	High-income North America	Male	All ages	Subarachnoid hemorrhage	Secondhand smoke	Rate	1991	0.158613	0.202722	0.11991
Deaths	High-income North America	Female	All ages	Subarachnoid hemorrhage	Secondhand smoke	Rate	1991	0.191727	0.240753	0.147005
Deaths	High-income North America	Both	All ages	Subarachnoid hemorrhage	Secondhand smoke	Rate	1991	0.175537	0.220656	0.134403
Deaths	High-income North America	Male	Age-standardized	Subarachnoid hemorrhage	Secondhand smoke	Rate	1991	0.147246	0.188545	0.111215
Deaths	High-income North America	Female	Age-standardized	Subarachnoid hemorrhage	Secondhand smoke	Rate	1991	0.167438	0.212617	0.127463
Deaths	High-income North America	Both	Age-standardized	Subarachnoid hemorrhage	Secondhand smoke	Rate	1991	0.157288	0.199362	0.119596
Deaths	Tropical Latin America	Male	All ages	Intracerebral hemorrhage	Secondhand smoke	Number	1991	1195.39	1540.71	877.256
Deaths	Tropical Latin America	Female	All ages	Intracerebral hemorrhage	Secondhand smoke	Number	1991	925.211	1185.87	673.193
Deaths	Tropical Latin America	Both	All ages	Intracerebral hemorrhage	Secondhand smoke	Number	1991	2120.6	2710.95	1549.34
Deaths	Tropical Latin America	Male	All ages	Intracerebral hemorrhage	Secondhand smoke	Rate	1991	1.55506	2.00429	1.14121
Deaths	Tropical Latin America	Female	All ages	Intracerebral hemorrhage	Secondhand smoke	Rate	1991	1.17614	1.50749	0.85577
Deaths	Tropical Latin America	Both	All ages	Intracerebral hemorrhage	Secondhand smoke	Rate	1991	1.36341	1.74297	0.996132
Deaths	Caribbean	Male	All ages	Ischemic stroke	Secondhand smoke	Number	1991	100.401	131.944	70.4027
Deaths	Caribbean	Female	All ages	Ischemic stroke	Secondhand smoke	Number	1991	120.641	159.54	87.3936
Deaths	Caribbean	Both	All ages	Ischemic stroke	Secondhand smoke	Number	1991	221.042	288.108	159.568
Deaths	Caribbean	Male	All ages	Ischemic stroke	Secondhand smoke	Rate	1991	0.569004	0.747768	0.398992
Deaths	Caribbean	Female	All ages	Ischemic stroke	Secondhand smoke	Rate	1991	0.665837	0.880527	0.482339
Deaths	Caribbean	Both	All ages	Ischemic stroke	Secondhand smoke	Rate	1991	0.618062	0.805585	0.446171
Deaths	Caribbean	Male	Age-standardized	Ischemic stroke	Secondhand smoke	Rate	1991	0.836833	1.09261	0.59616
Deaths	Caribbean	Female	Age-standardized	Ischemic stroke	Secondhand smoke	Rate	1991	0.906529	1.1895	0.660293
Deaths	Caribbean	Both	Age-standardized	Ischemic stroke	Secondhand smoke	Rate	1991	0.876339	1.13951	0.645164
Deaths	Caribbean	Male	All ages	Subarachnoid hemorrhage	Secondhand smoke	Number	1991	20.9373	31.4691	13.0692
Deaths	Caribbean	Female	All ages	Subarachnoid hemorrhage	Secondhand smoke	Number	1991	34.3537	47.1292	23.4779
Deaths	Caribbean	Both	All ages	Subarachnoid hemorrhage	Secondhand smoke	Number	1991	55.291	76.8037	37.3135
Deaths	Caribbean	Male	All ages	Subarachnoid hemorrhage	Secondhand smoke	Rate	1991	0.118658	0.178345	0.0740668
Deaths	Caribbean	Female	All ages	Subarachnoid hemorrhage	Secondhand smoke	Rate	1991	0.189604	0.260114	0.129578
Deaths	Caribbean	Both	All ages	Subarachnoid hemorrhage	Secondhand smoke	Rate	1991	0.1546	0.214753	0.104333
Deaths	Caribbean	Male	Age-standardized	Subarachnoid hemorrhage	Secondhand smoke	Rate	1991	0.151068	0.228563	0.094423
Deaths	Caribbean	Female	Age-standardized	Subarachnoid hemorrhage	Secondhand smoke	Rate	1991	0.23355	0.32299	0.158343
Deaths	Caribbean	Both	Age-standardized	Subarachnoid hemorrhage	Secondhand smoke	Rate	1991	0.193324	0.268536	0.130317
Deaths	Tropical Latin America	Male	All ages	Subarachnoid hemorrhage	Secondhand smoke	Number	1991	201.651	269.324	136.873
Deaths	Tropical Latin America	Female	All ages	Subarachnoid hemorrhage	Secondhand smoke	Number	1991	279.935	367.366	205.04
Deaths	Tropical Latin America	Both	All ages	Subarachnoid hemorrhage	Secondhand smoke	Number	1991	481.587	627.026	348.201
Deaths	Tropical Latin America	Male	All ages	Subarachnoid hemorrhage	Secondhand smoke	Rate	1991	0.262325	0.35036	0.178056
Deaths	Tropical Latin America	Female	All ages	Subarachnoid hemorrhage	Secondhand smoke	Rate	1991	0.355857	0.467	0.260649
Deaths	Tropical Latin America	Both	All ages	Subarachnoid hemorrhage	Secondhand smoke	Rate	1991	0.309631	0.403139	0.223872
Deaths	Tropical Latin America	Male	Age-standardized	Subarachnoid hemorrhage	Secondhand smoke	Rate	1991	0.354011	0.47309	0.243107
Deaths	Tropical Latin America	Female	Age-standardized	Subarachnoid hemorrhage	Secondhand smoke	Rate	1991	0.46121	0.602185	0.339177
Deaths	Tropical Latin America	Both	Age-standardized	Subarachnoid hemorrhage	Secondhand smoke	Rate	1991	0.409565	0.533808	0.298287
Deaths	Southern Latin America	Male	All ages	Intracerebral hemorrhage	Secondhand smoke	Number	1991	428.748	565.284	306.699
Deaths	Central Europe	Male	All ages	Subarachnoid hemorrhage	Secondhand smoke	Number	1991	184.662	244.126	132.249
Deaths	Central Europe	Female	All ages	Subarachnoid hemorrhage	Secondhand smoke	Number	1991	288.495	370.587	217.902
Deaths	Central Europe	Both	All ages	Subarachnoid hemorrhage	Secondhand smoke	Number	1991	473.157	610.308	351.083
Deaths	Central Europe	Male	All ages	Subarachnoid hemorrhage	Secondhand smoke	Rate	1991	0.306485	0.405176	0.219493
Deaths	Central Europe	Female	All ages	Subarachnoid hemorrhage	Secondhand smoke	Rate	1991	0.458693	0.589216	0.346454
Deaths	Central Europe	Both	All ages	Subarachnoid hemorrhage	Secondhand smoke	Rate	1991	0.384222	0.495595	0.285094
Deaths	Central Europe	Male	Age-standardized	Subarachnoid hemorrhage	Secondhand smoke	Rate	1991	0.281864	0.371167	0.205875
Deaths	Central Europe	Female	Age-standardized	Subarachnoid hemorrhage	Secondhand smoke	Rate	1991	0.36903	0.473732	0.280418
Deaths	Central Europe	Both	Age-standardized	Subarachnoid hemorrhage	Secondhand smoke	Rate	1991	0.329019	0.422161	0.2481
Deaths	Southeast Asia	Male	Age-standardized	Ischemic stroke	Secondhand smoke	Rate	1991	1.44741	2.01905	0.968569
Deaths	Southeast Asia	Female	Age-standardized	Ischemic stroke	Secondhand smoke	Rate	1991	2.16171	2.93654	1.49936
Deaths	Southeast Asia	Both	Age-standardized	Ischemic stroke	Secondhand smoke	Rate	1991	1.85973	2.49646	1.29408
Deaths	Southeast Asia	Male	Age-standardized	Subarachnoid hemorrhage	Secondhand smoke	Rate	1991	0.225359	0.441162	0.130075
Deaths	Southeast Asia	Female	Age-standardized	Subarachnoid hemorrhage	Secondhand smoke	Rate	1991	0.492869	0.673775	0.324738
Deaths	Southeast Asia	Both	Age-standardized	Subarachnoid hemorrhage	Secondhand smoke	Rate	1991	0.367935	0.529226	0.240198
Deaths	North Africa and Middle East	Male	All ages	Intracerebral hemorrhage	Secondhand smoke	Rate	1991	0.747973	1.0003	0.536294
Deaths	North Africa and Middle East	Female	All ages	Intracerebral hemorrhage	Secondhand smoke	Rate	1991	1.16877	1.53562	0.830949
Deaths	North Africa and Middle East	Both	All ages	Intracerebral hemorrhage	Secondhand smoke	Rate	1991	0.953176	1.2543	0.685513
Deaths	North Africa and Middle East	Male	Age-standardized	Intracerebral hemorrhage	Secondhand smoke	Rate	1991	1.51771	2.00208	1.09382
Deaths	North Africa and Middle East	Female	Age-standardized	Intracerebral hemorrhage	Secondhand smoke	Rate	1991	2.20958	2.93596	1.54663
Deaths	North Africa and Middle East	Both	Age-standardized	Intracerebral hemorrhage	Secondhand smoke	Rate	1991	1.8596	2.45796	1.32367
Deaths	Global	Male	All ages	Subarachnoid hemorrhage	Secondhand smoke	Number	1992	6680.17	9457.01	3462.31
Deaths	Global	Female	All ages	Subarachnoid hemorrhage	Secondhand smoke	Number	1992	13603.9	17911.2	9533.72
Deaths	Global	Both	All ages	Subarachnoid hemorrhage	Secondhand smoke	Number	1992	20284.1	26385.2	13697.6
Deaths	Global	Male	All ages	Subarachnoid hemorrhage	Secondhand smoke	Rate	1992	0.240379	0.340301	0.124588
Deaths	Global	Female	All ages	Subarachnoid hemorrhage	Secondhand smoke	Rate	1992	0.497313	0.654773	0.34852
Deaths	Global	Both	All ages	Subarachnoid hemorrhage	Secondhand smoke	Rate	1992	0.367832	0.478469	0.248393
Deaths	Global	Male	Age-standardized	Subarachnoid hemorrhage	Secondhand smoke	Rate	1992	0.338913	0.481683	0.170442
Deaths	Global	Female	Age-standardized	Subarachnoid hemorrhage	Secondhand smoke	Rate	1992	0.604601	0.795618	0.423547
Deaths	Global	Both	Age-standardized	Subarachnoid hemorrhage	Secondhand smoke	Rate	1992	0.478898	0.624912	0.321248
Deaths	High-income Asia Pacific	Male	Age-standardized	Ischemic stroke	Secondhand smoke	Rate	1991	0.906351	1.19218	0.652862
Deaths	High-income Asia Pacific	Female	Age-standardized	Ischemic stroke	Secondhand smoke	Rate	1991	1.15201	1.49694	0.842164
Deaths	High-income Asia Pacific	Both	Age-standardized	Ischemic stroke	Secondhand smoke	Rate	1991	1.07511	1.39094	0.79214
Deaths	Tropical Latin America	Male	Age-standardized	Ischemic stroke	Secondhand smoke	Rate	1991	2.5868	3.33194	1.89011
Deaths	Tropical Latin America	Female	Age-standardized	Ischemic stroke	Secondhand smoke	Rate	1991	1.72548	2.26279	1.25369
Deaths	Tropical Latin America	Both	Age-standardized	Ischemic stroke	Secondhand smoke	Rate	1991	2.12512	2.77179	1.57424
Deaths	Australasia	Male	Age-standardized	Intracerebral hemorrhage	Secondhand smoke	Rate	1991	0.362158	0.473174	0.260938
Deaths	Australasia	Female	Age-standardized	Intracerebral hemorrhage	Secondhand smoke	Rate	1991	0.2078	0.268277	0.152245
Deaths	Australasia	Both	Age-standardized	Intracerebral hemorrhage	Secondhand smoke	Rate	1991	0.278215	0.357972	0.202475
Deaths	Andean Latin America	Male	All ages	Ischemic stroke	Secondhand smoke	Number	1991	34.93	48.0451	23.679
Deaths	Andean Latin America	Female	All ages	Ischemic stroke	Secondhand smoke	Number	1991	34.9598	48.2403	24.1876
Deaths	Andean Latin America	Both	All ages	Ischemic stroke	Secondhand smoke	Number	1991	69.8898	95.119	47.8266
Deaths	Andean Latin America	Male	All ages	Subarachnoid hemorrhage	Secondhand smoke	Number	1991	19.6641	34.0398	11.2728
Deaths	Andean Latin America	Female	All ages	Subarachnoid hemorrhage	Secondhand smoke	Number	1991	30.8309	44.3951	19.7197
Deaths	Andean Latin America	Both	All ages	Subarachnoid hemorrhage	Secondhand smoke	Number	1991	50.495	71.9301	32.8231
Deaths	High-income Asia Pacific	Male	All ages	Subarachnoid hemorrhage	Secondhand smoke	Number	1991	203.248	274.623	142.713
Deaths	High-income Asia Pacific	Female	All ages	Subarachnoid hemorrhage	Secondhand smoke	Number	1991	502.454	637.046	371.151
Deaths	High-income Asia Pacific	Both	All ages	Subarachnoid hemorrhage	Secondhand smoke	Number	1991	705.701	893.372	524.699
Deaths	High-income Asia Pacific	Male	All ages	Subarachnoid hemorrhage	Secondhand smoke	Rate	1991	0.235748	0.318537	0.165533
Deaths	High-income Asia Pacific	Female	All ages	Subarachnoid hemorrhage	Secondhand smoke	Rate	1991	0.570219	0.722964	0.421207
Deaths	High-income Asia Pacific	Both	All ages	Subarachnoid hemorrhage	Secondhand smoke	Rate	1991	0.404808	0.51246	0.30098
Deaths	High-income Asia Pacific	Male	Age-standardized	Subarachnoid hemorrhage	Secondhand smoke	Rate	1991	0.201659	0.269154	0.14359
Deaths	High-income Asia Pacific	Female	Age-standardized	Subarachnoid hemorrhage	Secondhand smoke	Rate	1991	0.445752	0.567594	0.330524
Deaths	High-income Asia Pacific	Both	Age-standardized	Subarachnoid hemorrhage	Secondhand smoke	Rate	1991	0.336006	0.424255	0.251346
Deaths	Andean Latin America	Male	All ages	Intracerebral hemorrhage	Secondhand smoke	Number	1991	70.949	97.3069	47.0035
Deaths	Andean Latin America	Female	All ages	Intracerebral hemorrhage	Secondhand smoke	Number	1991	66.6056	90.0188	45.6261
Deaths	Andean Latin America	Both	All ages	Intracerebral hemorrhage	Secondhand smoke	Number	1991	137.555	185.485	94.7172
Deaths	Andean Latin America	Male	All ages	Intracerebral hemorrhage	Secondhand smoke	Rate	1991	0.366538	0.502708	0.24283
Deaths	Andean Latin America	Female	All ages	Intracerebral hemorrhage	Secondhand smoke	Rate	1991	0.339934	0.459428	0.232861
Deaths	Andean Latin America	Both	All ages	Intracerebral hemorrhage	Secondhand smoke	Rate	1991	0.353155	0.476211	0.243175
Deaths	Andean Latin America	Male	Age-standardized	Intracerebral hemorrhage	Secondhand smoke	Rate	1991	0.637498	0.876429	0.421848
Deaths	Andean Latin America	Female	Age-standardized	Intracerebral hemorrhage	Secondhand smoke	Rate	1991	0.564819	0.764111	0.381296
Deaths	Andean Latin America	Both	Age-standardized	Intracerebral hemorrhage	Secondhand smoke	Rate	1991	0.600252	0.810674	0.414991
Deaths	Central Sub-Saharan Africa	Male	All ages	Ischemic stroke	Secondhand smoke	Number	1991	37.2143	59.6727	20.7579
Deaths	Central Sub-Saharan Africa	Female	All ages	Ischemic stroke	Secondhand smoke	Number	1991	43.7524	67.9928	25.6059
Deaths	Central Sub-Saharan Africa	Both	All ages	Ischemic stroke	Secondhand smoke	Number	1991	80.9667	122.336	48.5648
Deaths	Central Sub-Saharan Africa	Male	All ages	Ischemic stroke	Secondhand smoke	Rate	1991	0.131429	0.210745	0.0733104
Deaths	Central Sub-Saharan Africa	Female	All ages	Ischemic stroke	Secondhand smoke	Rate	1991	0.15151	0.235452	0.0886706
Deaths	Central Sub-Saharan Africa	Both	All ages	Ischemic stroke	Secondhand smoke	Rate	1991	0.141568	0.213901	0.0849143
Deaths	Central Asia	Male	All ages	Intracerebral hemorrhage	Secondhand smoke	Number	1993	515.065	673.176	362.595
Deaths	Central Asia	Female	All ages	Intracerebral hemorrhage	Secondhand smoke	Number	1993	1014.93	1306.16	738.12
Deaths	Central Asia	Both	All ages	Intracerebral hemorrhage	Secondhand smoke	Number	1993	1529.99	1967.39	1108.4
Deaths	Central Asia	Male	All ages	Intracerebral hemorrhage	Secondhand smoke	Rate	1993	1.47426	1.92681	1.03785
Deaths	Central Asia	Female	All ages	Intracerebral hemorrhage	Secondhand smoke	Rate	1993	2.78933	3.58974	2.02858
Deaths	Central Asia	Both	All ages	Intracerebral hemorrhage	Secondhand smoke	Rate	1993	2.14515	2.75842	1.55405
Deaths	Southeast Asia	Male	All ages	Intracerebral hemorrhage	Secondhand smoke	Number	1991	3046.81	4087.26	2106.12
Deaths	Southeast Asia	Female	All ages	Intracerebral hemorrhage	Secondhand smoke	Number	1991	6585.7	8595.74	4668.45
Deaths	Southeast Asia	Both	All ages	Intracerebral hemorrhage	Secondhand smoke	Number	1991	9632.51	12544.2	6830.52
Deaths	Southeast Asia	Male	All ages	Intracerebral hemorrhage	Secondhand smoke	Rate	1991	1.2909	1.73174	0.892345
Deaths	Southeast Asia	Female	All ages	Intracerebral hemorrhage	Secondhand smoke	Rate	1991	2.75458	3.59532	1.95266
Deaths	Southeast Asia	Both	All ages	Intracerebral hemorrhage	Secondhand smoke	Rate	1991	2.02746	2.64031	1.43769
Deaths	Southeast Asia	Male	Age-standardized	Intracerebral hemorrhage	Secondhand smoke	Rate	1991	2.4944	3.41915	1.72132
Deaths	Southeast Asia	Female	Age-standardized	Intracerebral hemorrhage	Secondhand smoke	Rate	1991	4.60231	6.05652	3.26488
Deaths	Southeast Asia	Both	Age-standardized	Intracerebral hemorrhage	Secondhand smoke	Rate	1991	3.62567	4.75866	2.57389
Deaths	Central Latin America	Male	Age-standardized	Subarachnoid hemorrhage	Secondhand smoke	Rate	1991	0.117706	0.16511	0.0818321
Deaths	Central Latin America	Female	Age-standardized	Subarachnoid hemorrhage	Secondhand smoke	Rate	1991	0.191177	0.251865	0.13516
Deaths	Central Latin America	Both	Age-standardized	Subarachnoid hemorrhage	Secondhand smoke	Rate	1991	0.155449	0.208616	0.110054
Deaths	Global	Male	All ages	Subarachnoid hemorrhage	Secondhand smoke	Number	1994	6916.39	9530.85	3529.2
Deaths	Global	Female	All ages	Subarachnoid hemorrhage	Secondhand smoke	Number	1994	13718.4	18112.4	9879.19
Deaths	Global	Both	All ages	Subarachnoid hemorrhage	Secondhand smoke	Number	1994	20634.8	27088.1	14308.3
Deaths	Global	Male	All ages	Subarachnoid hemorrhage	Secondhand smoke	Rate	1994	0.241706	0.333073	0.123335
Deaths	Global	Female	All ages	Subarachnoid hemorrhage	Secondhand smoke	Rate	1994	0.487561	0.643727	0.351114
Deaths	Global	Both	All ages	Subarachnoid hemorrhage	Secondhand smoke	Rate	1994	0.363598	0.477309	0.252122
Deaths	Global	Male	Age-standardized	Subarachnoid hemorrhage	Secondhand smoke	Rate	1994	0.336821	0.470602	0.163599
Deaths	Global	Female	Age-standardized	Subarachnoid hemorrhage	Secondhand smoke	Rate	1994	0.584	0.77034	0.422557
Deaths	Global	Both	Age-standardized	Subarachnoid hemorrhage	Secondhand smoke	Rate	1994	0.46657	0.614512	0.324247
Deaths	Middle SDI	Male	All ages	Intracerebral hemorrhage	Secondhand smoke	Number	1991	11954.1	16238.6	8369.61
Deaths	Middle SDI	Female	All ages	Intracerebral hemorrhage	Secondhand smoke	Number	1991	21864.4	28641.1	15751.4
Deaths	Middle SDI	Both	All ages	Intracerebral hemorrhage	Secondhand smoke	Number	1991	33818.6	43881.2	24312.8
Deaths	Middle SDI	Male	All ages	Intracerebral hemorrhage	Secondhand smoke	Rate	1991	1.34639	1.82894	0.942662
Deaths	Middle SDI	Female	All ages	Intracerebral hemorrhage	Secondhand smoke	Rate	1991	2.54924	3.33936	1.83651
Deaths	Middle SDI	Both	All ages	Intracerebral hemorrhage	Secondhand smoke	Rate	1991	1.93741	2.51389	1.39284
Deaths	Middle SDI	Male	Age-standardized	Intracerebral hemorrhage	Secondhand smoke	Rate	1991	2.4772	3.37802	1.73376
Deaths	Middle SDI	Female	Age-standardized	Intracerebral hemorrhage	Secondhand smoke	Rate	1991	4.16171	5.4839	2.9934
Deaths	Middle SDI	Both	Age-standardized	Intracerebral hemorrhage	Secondhand smoke	Rate	1991	3.36729	4.37931	2.4573
Deaths	Eastern Europe	Male	All ages	Intracerebral hemorrhage	Secondhand smoke	Number	1991	789.288	1043.2	538.536
Deaths	Eastern Europe	Female	All ages	Intracerebral hemorrhage	Secondhand smoke	Number	1991	2505.2	3286.47	1773.16
Deaths	Eastern Europe	Both	All ages	Intracerebral hemorrhage	Secondhand smoke	Number	1991	3294.49	4295.51	2312.28
Deaths	Eastern Europe	Male	All ages	Intracerebral hemorrhage	Secondhand smoke	Rate	1991	0.743715	0.982965	0.507442
Deaths	Eastern Europe	Female	All ages	Intracerebral hemorrhage	Secondhand smoke	Rate	1991	2.07369	2.72039	1.46773
Deaths	Eastern Europe	Both	All ages	Intracerebral hemorrhage	Secondhand smoke	Rate	1991	1.45172	1.89282	1.01891
Deaths	Eastern Europe	Male	Age-standardized	Intracerebral hemorrhage	Secondhand smoke	Rate	1991	0.728583	0.947326	0.524029
Deaths	Eastern Europe	Female	Age-standardized	Intracerebral hemorrhage	Secondhand smoke	Rate	1991	1.41855	1.82723	1.02906
Deaths	Eastern Europe	Both	Age-standardized	Intracerebral hemorrhage	Secondhand smoke	Rate	1991	1.16375	1.49828	0.843722
Deaths	High-middle SDI	Male	All ages	Ischemic stroke	Secondhand smoke	Number	1991	8003.05	10368.5	5773.11
Deaths	High-middle SDI	Female	All ages	Ischemic stroke	Secondhand smoke	Number	1991	16581.5	21399.8	11996
Deaths	High-middle SDI	Both	All ages	Ischemic stroke	Secondhand smoke	Number	1991	24584.5	31490.8	17986.7
Deaths	High-middle SDI	Male	All ages	Ischemic stroke	Secondhand smoke	Rate	1991	1.38408	1.79316	0.998423
Deaths	High-middle SDI	Female	All ages	Ischemic stroke	Secondhand smoke	Rate	1991	2.8389	3.66385	2.05382
Deaths	High-middle SDI	Both	All ages	Ischemic stroke	Secondhand smoke	Rate	1991	2.11516	2.70935	1.54751
Deaths	High-middle SDI	Male	Age-standardized	Ischemic stroke	Secondhand smoke	Rate	1991	2.04496	2.64074	1.49441
Deaths	High-middle SDI	Female	Age-standardized	Ischemic stroke	Secondhand smoke	Rate	1991	2.7964	3.58776	2.0621
Deaths	High-middle SDI	Both	Age-standardized	Ischemic stroke	Secondhand smoke	Rate	1991	2.519	3.22498	1.86847
Deaths	Central Asia	Male	Age-standardized	Subarachnoid hemorrhage	Secondhand smoke	Rate	1992	0.205235	0.285588	0.139481
Deaths	Central Asia	Female	Age-standardized	Subarachnoid hemorrhage	Secondhand smoke	Rate	1992	0.273544	0.382271	0.193352
Deaths	Central Asia	Both	Age-standardized	Subarachnoid hemorrhage	Secondhand smoke	Rate	1992	0.242889	0.326686	0.174055
Deaths	Global	Male	All ages	Ischemic stroke	Secondhand smoke	Number	1992	21978.4	28826.2	15815
Deaths	Global	Female	All ages	Ischemic stroke	Secondhand smoke	Number	1992	36860.4	47920.2	26760.6
Deaths	Global	Both	All ages	Ischemic stroke	Secondhand smoke	Number	1992	58838.8	76317.2	42555
Deaths	Global	Male	All ages	Ischemic stroke	Secondhand smoke	Rate	1992	0.790869	1.03728	0.569087
Deaths	Global	Female	All ages	Ischemic stroke	Secondhand smoke	Rate	1992	1.34749	1.7518	0.978276
Deaths	Global	Both	All ages	Ischemic stroke	Secondhand smoke	Rate	1992	1.06698	1.38394	0.771692
Deaths	Global	Male	Age-standardized	Ischemic stroke	Secondhand smoke	Rate	1992	1.38169	1.82135	0.991449
Deaths	Global	Female	Age-standardized	Ischemic stroke	Secondhand smoke	Rate	1992	1.74777	2.24762	1.28086
Deaths	Global	Both	Age-standardized	Ischemic stroke	Secondhand smoke	Rate	1992	1.59762	2.05953	1.17023
Deaths	Central Asia	Male	All ages	Ischemic stroke	Secondhand smoke	Number	1992	355.75	467.604	252.772
Deaths	Central Asia	Female	All ages	Ischemic stroke	Secondhand smoke	Number	1992	766.002	996.465	555.672
Deaths	Central Asia	Both	All ages	Ischemic stroke	Secondhand smoke	Number	1992	1121.75	1446.83	817.458
Deaths	Central Asia	Male	All ages	Ischemic stroke	Secondhand smoke	Rate	1992	1.02676	1.34959	0.729549
Deaths	Central Asia	Female	All ages	Ischemic stroke	Secondhand smoke	Rate	1992	2.12245	2.76102	1.53967
Deaths	Central Asia	Both	All ages	Ischemic stroke	Secondhand smoke	Rate	1992	1.58578	2.04533	1.15561
Deaths	Central Asia	Male	Age-standardized	Ischemic stroke	Secondhand smoke	Rate	1992	2.24717	2.95557	1.60672
Deaths	Central Asia	Female	Age-standardized	Ischemic stroke	Secondhand smoke	Rate	1992	2.8376	3.66729	2.06206
Deaths	Central Asia	Both	Age-standardized	Ischemic stroke	Secondhand smoke	Rate	1992	2.62977	3.41423	1.92582
Deaths	Western Sub-Saharan Africa	Male	All ages	Subarachnoid hemorrhage	Secondhand smoke	Number	1991	27.8997	88.508	8.48168
Deaths	Western Sub-Saharan Africa	Female	All ages	Subarachnoid hemorrhage	Secondhand smoke	Number	1991	24.1192	42.7262	12.6425
Deaths	Western Sub-Saharan Africa	Both	All ages	Subarachnoid hemorrhage	Secondhand smoke	Number	1991	52.0189	113.169	22.9952
Deaths	Western Sub-Saharan Africa	Male	All ages	Subarachnoid hemorrhage	Secondhand smoke	Rate	1991	0.0283435	0.089916	0.00861661
Deaths	Western Sub-Saharan Africa	Female	All ages	Subarachnoid hemorrhage	Secondhand smoke	Rate	1991	0.0241787	0.0428316	0.0126737
Deaths	Western Sub-Saharan Africa	Both	All ages	Subarachnoid hemorrhage	Secondhand smoke	Rate	1991	0.0262473	0.0571018	0.0116027
Deaths	Western Sub-Saharan Africa	Male	Age-standardized	Subarachnoid hemorrhage	Secondhand smoke	Rate	1991	0.0533716	0.168326	0.0164188
Deaths	Western Sub-Saharan Africa	Female	Age-standardized	Subarachnoid hemorrhage	Secondhand smoke	Rate	1991	0.0469982	0.0844881	0.0242434
Deaths	Western Sub-Saharan Africa	Both	Age-standardized	Subarachnoid hemorrhage	Secondhand smoke	Rate	1991	0.0500037	0.111278	0.0214882
Deaths	High SDI	Male	All ages	Subarachnoid hemorrhage	Secondhand smoke	Number	1991	721.451	928.746	530.399
Deaths	High SDI	Female	All ages	Subarachnoid hemorrhage	Secondhand smoke	Number	1991	1269.77	1590.01	963.274
Deaths	High SDI	Both	All ages	Subarachnoid hemorrhage	Secondhand smoke	Number	1991	1991.22	2511.8	1497.97
Deaths	High SDI	Male	All ages	Subarachnoid hemorrhage	Secondhand smoke	Rate	1991	0.176689	0.227457	0.129899
Deaths	High SDI	Female	All ages	Subarachnoid hemorrhage	Secondhand smoke	Rate	1991	0.302069	0.378251	0.229156
Deaths	High SDI	Both	All ages	Subarachnoid hemorrhage	Secondhand smoke	Rate	1991	0.24029	0.303111	0.180767
Deaths	Central Latin America	Male	All ages	Ischemic stroke	Secondhand smoke	Number	1991	247.402	335.788	168.217
Deaths	Central Latin America	Female	All ages	Ischemic stroke	Secondhand smoke	Number	1991	262.337	354.674	181.692
Deaths	Central Latin America	Both	All ages	Ischemic stroke	Secondhand smoke	Number	1991	509.738	684.067	350.746
Deaths	Central Latin America	Male	All ages	Ischemic stroke	Secondhand smoke	Rate	1991	0.298992	0.405809	0.203295
Deaths	Central Latin America	Female	All ages	Ischemic stroke	Secondhand smoke	Rate	1991	0.309149	0.417964	0.214114
Deaths	Central Latin America	Both	All ages	Ischemic stroke	Secondhand smoke	Rate	1991	0.304135	0.408148	0.209272
Deaths	Central Latin America	Male	Age-standardized	Ischemic stroke	Secondhand smoke	Rate	1991	0.704669	0.956113	0.483959
Deaths	Central Latin America	Female	Age-standardized	Ischemic stroke	Secondhand smoke	Rate	1991	0.677144	0.924332	0.469278
Deaths	Central Latin America	Both	Age-standardized	Ischemic stroke	Secondhand smoke	Rate	1991	0.690822	0.936553	0.478328
Deaths	Southeast Asia	Male	All ages	Subarachnoid hemorrhage	Secondhand smoke	Number	1992	301.721	586.888	170.896
Deaths	Southeast Asia	Female	All ages	Subarachnoid hemorrhage	Secondhand smoke	Number	1992	757.455	1050.03	503.145
Deaths	Southeast Asia	Both	All ages	Subarachnoid hemorrhage	Secondhand smoke	Number	1992	1059.18	1502.9	688.37
Deaths	Southeast Asia	Male	All ages	Subarachnoid hemorrhage	Secondhand smoke	Rate	1992	0.125616	0.24434	0.0711491
Deaths	Southeast Asia	Female	All ages	Subarachnoid hemorrhage	Secondhand smoke	Rate	1992	0.311433	0.431725	0.206871
Deaths	Southeast Asia	Both	All ages	Subarachnoid hemorrhage	Secondhand smoke	Rate	1992	0.219105	0.310896	0.142399
Deaths	High-income Asia Pacific	Male	All ages	Intracerebral hemorrhage	Secondhand smoke	Number	1991	722.616	951.9	523.176
Deaths	High-income Asia Pacific	Female	All ages	Intracerebral hemorrhage	Secondhand smoke	Number	1991	1129.56	1426.81	834.596
Deaths	High-income Asia Pacific	Both	All ages	Intracerebral hemorrhage	Secondhand smoke	Number	1991	1852.18	2332.4	1384.78
Deaths	High-income Asia Pacific	Male	All ages	Intracerebral hemorrhage	Secondhand smoke	Rate	1991	0.838165	1.10411	0.606834
Deaths	High-income Asia Pacific	Female	All ages	Intracerebral hemorrhage	Secondhand smoke	Rate	1991	1.2819	1.61924	0.947157
Deaths	High-income Asia Pacific	Both	All ages	Intracerebral hemorrhage	Secondhand smoke	Rate	1991	1.06245	1.33792	0.794345
Deaths	High-income Asia Pacific	Male	Age-standardized	Intracerebral hemorrhage	Secondhand smoke	Rate	1991	0.76107	0.984039	0.561101
Deaths	High-income Asia Pacific	Female	Age-standardized	Intracerebral hemorrhage	Secondhand smoke	Rate	1991	0.983821	1.22486	0.732924
Deaths	High-income Asia Pacific	Both	Age-standardized	Intracerebral hemorrhage	Secondhand smoke	Rate	1991	0.899141	1.12495	0.67539
Deaths	Oceania	Male	All ages	Ischemic stroke	Secondhand smoke	Number	1992	13.8702	22.9297	8.19942
Deaths	Oceania	Female	All ages	Ischemic stroke	Secondhand smoke	Number	1992	13.2251	19.1997	8.47782
Deaths	Oceania	Both	All ages	Ischemic stroke	Secondhand smoke	Number	1992	27.0954	39.5027	17.1987
Deaths	Oceania	Male	All ages	Ischemic stroke	Secondhand smoke	Rate	1992	0.395313	0.653516	0.23369
Deaths	Oceania	Female	All ages	Ischemic stroke	Secondhand smoke	Rate	1992	0.402933	0.584961	0.258296
Deaths	Oceania	Both	All ages	Ischemic stroke	Secondhand smoke	Rate	1992	0.398996	0.581702	0.253262
Deaths	Tropical Latin America	Male	Age-standardized	Intracerebral hemorrhage	Secondhand smoke	Rate	1991	2.42052	3.12388	1.7728
Deaths	Tropical Latin America	Female	Age-standardized	Intracerebral hemorrhage	Secondhand smoke	Rate	1991	1.72268	2.20698	1.26197
Deaths	Tropical Latin America	Both	Age-standardized	Intracerebral hemorrhage	Secondhand smoke	Rate	1991	2.05554	2.62111	1.51312
Deaths	Central Europe	Male	All ages	Intracerebral hemorrhage	Secondhand smoke	Number	1992	1303.43	1666.64	944.686
Deaths	Central Europe	Female	All ages	Intracerebral hemorrhage	Secondhand smoke	Number	1992	1555.7	1959.92	1145.8
Deaths	Central Europe	Both	All ages	Intracerebral hemorrhage	Secondhand smoke	Number	1992	2859.13	3642.33	2099.09
Deaths	Central Europe	Male	All ages	Intracerebral hemorrhage	Secondhand smoke	Rate	1992	2.16708	2.77095	1.57063
Deaths	Central Europe	Female	All ages	Intracerebral hemorrhage	Secondhand smoke	Rate	1992	2.47405	3.11688	1.82217
Deaths	Central Europe	Both	All ages	Intracerebral hemorrhage	Secondhand smoke	Rate	1992	2.32397	2.96058	1.7062
Deaths	Low SDI	Male	All ages	Ischemic stroke	Secondhand smoke	Number	1991	713.214	1081.63	432.161
Deaths	Low SDI	Female	All ages	Ischemic stroke	Secondhand smoke	Number	1991	803.738	1231.76	502.987
Deaths	Low SDI	Both	All ages	Ischemic stroke	Secondhand smoke	Number	1991	1516.95	2301.36	972.192
Deaths	Low SDI	Male	All ages	Ischemic stroke	Secondhand smoke	Rate	1991	0.260781	0.395489	0.158016
Deaths	Low SDI	Female	All ages	Ischemic stroke	Secondhand smoke	Rate	1991	0.299332	0.458739	0.187325
Deaths	Low SDI	Both	All ages	Ischemic stroke	Secondhand smoke	Rate	1991	0.279879	0.424604	0.17937
Deaths	High SDI	Male	All ages	Intracerebral hemorrhage	Secondhand smoke	Number	1991	2725.54	3471.79	2029.25
Deaths	High SDI	Female	All ages	Intracerebral hemorrhage	Secondhand smoke	Number	1991	2973.54	3713.74	2214.83
Deaths	High SDI	Both	All ages	Intracerebral hemorrhage	Secondhand smoke	Number	1991	5699.08	7148.76	4277.93
Deaths	High SDI	Male	All ages	Intracerebral hemorrhage	Secondhand smoke	Rate	1991	0.667506	0.85027	0.49698
Deaths	High SDI	Female	All ages	Intracerebral hemorrhage	Secondhand smoke	Rate	1991	0.707384	0.883472	0.526891
Deaths	High SDI	Both	All ages	Intracerebral hemorrhage	Secondhand smoke	Rate	1991	0.687735	0.862675	0.516238
Deaths	High SDI	Male	Age-standardized	Intracerebral hemorrhage	Secondhand smoke	Rate	1991	0.600462	0.761157	0.450183
Deaths	High SDI	Female	Age-standardized	Intracerebral hemorrhage	Secondhand smoke	Rate	1991	0.51929	0.647845	0.389923
Deaths	High SDI	Both	Age-standardized	Intracerebral hemorrhage	Secondhand smoke	Rate	1991	0.557655	0.700724	0.419658
Deaths	Andean Latin America	Male	All ages	Ischemic stroke	Secondhand smoke	Rate	1991	0.180456	0.248211	0.122331
Deaths	Andean Latin America	Female	All ages	Ischemic stroke	Secondhand smoke	Rate	1991	0.178424	0.246204	0.123446
Deaths	Andean Latin America	Both	All ages	Ischemic stroke	Secondhand smoke	Rate	1991	0.179434	0.244207	0.122789
Deaths	Andean Latin America	Male	Age-standardized	Ischemic stroke	Secondhand smoke	Rate	1991	0.384219	0.532894	0.257672
Deaths	Andean Latin America	Female	Age-standardized	Ischemic stroke	Secondhand smoke	Rate	1991	0.352924	0.491088	0.246248
Deaths	Andean Latin America	Both	Age-standardized	Ischemic stroke	Secondhand smoke	Rate	1991	0.368027	0.508585	0.249172
Deaths	High SDI	Male	All ages	Intracerebral hemorrhage	Secondhand smoke	Number	1992	2694.08	3423.13	2001
Deaths	High SDI	Female	All ages	Intracerebral hemorrhage	Secondhand smoke	Number	1992	2891.42	3615.65	2151.96
Deaths	High SDI	Both	All ages	Intracerebral hemorrhage	Secondhand smoke	Number	1992	5585.5	7011.13	4203.19
Deaths	High SDI	Male	All ages	Intracerebral hemorrhage	Secondhand smoke	Rate	1992	0.654396	0.831482	0.486046
Deaths	High SDI	Female	All ages	Intracerebral hemorrhage	Secondhand smoke	Rate	1992	0.682779	0.853799	0.508164
Deaths	High SDI	Both	All ages	Intracerebral hemorrhage	Secondhand smoke	Rate	1992	0.668788	0.839487	0.503275
Deaths	High SDI	Male	Age-standardized	Intracerebral hemorrhage	Secondhand smoke	Rate	1992	0.582892	0.736594	0.435936
Deaths	High SDI	Female	Age-standardized	Intracerebral hemorrhage	Secondhand smoke	Rate	1992	0.496607	0.620363	0.371394
Deaths	High SDI	Both	Age-standardized	Intracerebral hemorrhage	Secondhand smoke	Rate	1992	0.537242	0.675974	0.405493
Deaths	Central Europe	Male	Age-standardized	Intracerebral hemorrhage	Secondhand smoke	Rate	1991	1.95788	2.47869	1.46543
Deaths	Central Europe	Female	Age-standardized	Intracerebral hemorrhage	Secondhand smoke	Rate	1991	1.83916	2.30099	1.37571
Deaths	Central Europe	Both	Age-standardized	Intracerebral hemorrhage	Secondhand smoke	Rate	1991	1.91062	2.39322	1.42877
Deaths	Oceania	Male	Age-standardized	Intracerebral hemorrhage	Secondhand smoke	Rate	1991	4.53508	6.66019	2.82316
Deaths	Oceania	Female	Age-standardized	Intracerebral hemorrhage	Secondhand smoke	Rate	1991	3.92763	5.83946	2.40513
Deaths	Oceania	Both	Age-standardized	Intracerebral hemorrhage	Secondhand smoke	Rate	1991	4.22969	5.93407	2.73715
Deaths	Eastern Europe	Male	All ages	Ischemic stroke	Secondhand smoke	Number	1991	1759.63	2332.33	1249.31
Deaths	Eastern Europe	Female	All ages	Ischemic stroke	Secondhand smoke	Number	1991	7559.79	9883.71	5467.89
Deaths	Eastern Europe	Both	All ages	Ischemic stroke	Secondhand smoke	Number	1991	9319.42	12067.6	6771.75
Deaths	Eastern Europe	Male	All ages	Ischemic stroke	Secondhand smoke	Rate	1991	1.65803	2.19766	1.17718
Deaths	Eastern Europe	Female	All ages	Ischemic stroke	Secondhand smoke	Rate	1991	6.25764	8.18127	4.52606
Deaths	Eastern Europe	Male	All ages	Subarachnoid hemorrhage	Secondhand smoke	Number	1991	168.631	224.225	117.026
Deaths	Eastern Europe	Female	All ages	Subarachnoid hemorrhage	Secondhand smoke	Number	1991	417.578	550.164	304.176
Deaths	Eastern Europe	Both	All ages	Subarachnoid hemorrhage	Secondhand smoke	Number	1991	586.208	763.662	425.412
Deaths	Eastern Europe	Male	All ages	Subarachnoid hemorrhage	Secondhand smoke	Rate	1991	0.158894	0.211279	0.110269
Deaths	Eastern Europe	Female	All ages	Subarachnoid hemorrhage	Secondhand smoke	Rate	1991	0.345651	0.4554	0.251782
Deaths	Eastern Europe	Both	All ages	Subarachnoid hemorrhage	Secondhand smoke	Rate	1991	0.258314	0.336509	0.187459
Deaths	Eastern Europe	Male	Age-standardized	Subarachnoid hemorrhage	Secondhand smoke	Rate	1991	0.150568	0.197995	0.107823
Deaths	Eastern Europe	Female	Age-standardized	Subarachnoid hemorrhage	Secondhand smoke	Rate	1991	0.259013	0.33724	0.191061
Deaths	Eastern Europe	Both	Age-standardized	Subarachnoid hemorrhage	Secondhand smoke	Rate	1991	0.215678	0.278189	0.158448
Deaths	Oceania	Male	All ages	Intracerebral hemorrhage	Secondhand smoke	Number	1992	73.6057	110.995	44.9224
Deaths	Oceania	Female	All ages	Intracerebral hemorrhage	Secondhand smoke	Number	1992	62.0027	89.0636	38.0136
Deaths	Oceania	Both	All ages	Intracerebral hemorrhage	Secondhand smoke	Number	1992	135.608	190.41	86.5904
Deaths	Oceania	Male	All ages	Intracerebral hemorrhage	Secondhand smoke	Rate	1992	2.09782	3.16345	1.28033
Deaths	Oceania	Female	All ages	Intracerebral hemorrhage	Secondhand smoke	Rate	1992	1.88905	2.71352	1.15817
Deaths	Oceania	Both	All ages	Intracerebral hemorrhage	Secondhand smoke	Rate	1992	1.99692	2.80391	1.2751
Deaths	Central Europe	Both	All ages	Ischemic stroke	Secondhand smoke	Rate	1991	3.53359	4.53373	2.59306
Deaths	Central Europe	Male	Age-standardized	Ischemic stroke	Secondhand smoke	Rate	1991	3.03653	3.88046	2.23412
Deaths	Central Europe	Female	Age-standardized	Ischemic stroke	Secondhand smoke	Rate	1991	3.14633	4.07329	2.3293
Deaths	Central Europe	Both	Age-standardized	Ischemic stroke	Secondhand smoke	Rate	1991	3.14823	4.0348	2.34303
Deaths	Central Asia	Male	All ages	Intracerebral hemorrhage	Secondhand smoke	Number	1992	485.144	628.255	344.231
Deaths	Central Asia	Female	All ages	Intracerebral hemorrhage	Secondhand smoke	Number	1992	949.642	1221.43	695.229
Deaths	Central Asia	Both	All ages	Intracerebral hemorrhage	Secondhand smoke	Number	1992	1434.79	1842.85	1045.54
Deaths	Central Asia	Male	All ages	Intracerebral hemorrhage	Secondhand smoke	Rate	1992	1.40022	1.81327	0.993518
Deaths	Central Asia	Female	All ages	Intracerebral hemorrhage	Secondhand smoke	Rate	1992	2.63128	3.38435	1.92635
Deaths	Central Asia	Both	All ages	Intracerebral hemorrhage	Secondhand smoke	Rate	1992	2.02831	2.60517	1.47804
Deaths	Central Asia	Male	Age-standardized	Intracerebral hemorrhage	Secondhand smoke	Rate	1992	2.51893	3.25175	1.84233
Deaths	Central Asia	Female	Age-standardized	Intracerebral hemorrhage	Secondhand smoke	Rate	1992	3.39805	4.34656	2.49682
Deaths	Central Asia	Both	Age-standardized	Intracerebral hemorrhage	Secondhand smoke	Rate	1992	3.02129	3.88323	2.21738
Deaths	Central Sub-Saharan Africa	Male	Age-standardized	Ischemic stroke	Secondhand smoke	Rate	1991	0.435784	0.67949	0.264491
Deaths	Central Sub-Saharan Africa	Female	Age-standardized	Ischemic stroke	Secondhand smoke	Rate	1991	0.476865	0.739492	0.284381
Deaths	Central Sub-Saharan Africa	Both	Age-standardized	Ischemic stroke	Secondhand smoke	Rate	1991	0.457216	0.677252	0.283212
Deaths	Eastern Sub-Saharan Africa	Male	All ages	Ischemic stroke	Secondhand smoke	Number	1991	128.248	201.626	78.6816
Deaths	Eastern Sub-Saharan Africa	Female	All ages	Ischemic stroke	Secondhand smoke	Number	1991	163.473	241.395	106.175
Deaths	Eastern Sub-Saharan Africa	Both	All ages	Ischemic stroke	Secondhand smoke	Number	1991	291.721	426.242	188.162
Deaths	Eastern Sub-Saharan Africa	Male	All ages	Ischemic stroke	Secondhand smoke	Rate	1991	0.132591	0.208453	0.0813458
Deaths	Eastern Sub-Saharan Africa	Female	All ages	Ischemic stroke	Secondhand smoke	Rate	1991	0.166138	0.245331	0.107906
Deaths	Eastern Sub-Saharan Africa	Both	All ages	Ischemic stroke	Secondhand smoke	Rate	1991	0.149508	0.218451	0.0964334
Deaths	Eastern Sub-Saharan Africa	Male	Age-standardized	Ischemic stroke	Secondhand smoke	Rate	1991	0.440872	0.682599	0.276047
Deaths	Eastern Sub-Saharan Africa	Female	Age-standardized	Ischemic stroke	Secondhand smoke	Rate	1991	0.525029	0.766815	0.33807
Deaths	Eastern Sub-Saharan Africa	Both	Age-standardized	Ischemic stroke	Secondhand smoke	Rate	1991	0.484481	0.693135	0.317349
Deaths	High SDI	Male	Age-standardized	Subarachnoid hemorrhage	Secondhand smoke	Rate	1991	0.15706	0.20192	0.116133
Deaths	High SDI	Female	Age-standardized	Subarachnoid hemorrhage	Secondhand smoke	Rate	1991	0.244621	0.309416	0.184491
Deaths	High SDI	Both	Age-standardized	Subarachnoid hemorrhage	Secondhand smoke	Rate	1991	0.203567	0.258742	0.153305
Deaths	Southern Latin America	Male	All ages	Ischemic stroke	Secondhand smoke	Number	1991	304.038	411.157	207.898
Deaths	Southern Latin America	Female	All ages	Ischemic stroke	Secondhand smoke	Number	1991	335.526	442.496	232.897
Deaths	Southern Latin America	Both	All ages	Ischemic stroke	Secondhand smoke	Number	1991	639.564	840.341	449.347
Deaths	Southern Latin America	Male	All ages	Ischemic stroke	Secondhand smoke	Rate	1991	1.2377	1.67377	0.846327
Deaths	Southern Latin America	Female	All ages	Ischemic stroke	Secondhand smoke	Rate	1991	1.31014	1.72784	0.909407
Deaths	Southern Latin America	Both	All ages	Ischemic stroke	Secondhand smoke	Rate	1991	1.27468	1.67483	0.895567
Deaths	Southern Latin America	Male	Age-standardized	Ischemic stroke	Secondhand smoke	Rate	1991	1.6396	2.18822	1.15028
Deaths	Southern Latin America	Female	Age-standardized	Ischemic stroke	Secondhand smoke	Rate	1991	1.30907	1.72155	0.919682
Deaths	Southern Latin America	Both	Age-standardized	Ischemic stroke	Secondhand smoke	Rate	1991	1.45989	1.90362	1.04455
Deaths	Eastern Europe	Male	All ages	Ischemic stroke	Secondhand smoke	Number	1992	1911.76	2538.13	1358.73
Deaths	Eastern Europe	Female	All ages	Ischemic stroke	Secondhand smoke	Number	1992	7878.56	10202.5	5672.43
Deaths	Eastern Europe	Both	All ages	Ischemic stroke	Secondhand smoke	Number	1992	9790.32	12626.7	7147.98
Deaths	Eastern Europe	Male	All ages	Ischemic stroke	Secondhand smoke	Rate	1992	1.79986	2.38957	1.2792
Deaths	Eastern Europe	Female	All ages	Ischemic stroke	Secondhand smoke	Rate	1992	6.52253	8.44645	4.69611
Deaths	High-middle SDI	Male	All ages	Subarachnoid hemorrhage	Secondhand smoke	Number	1991	1551.91	2076.34	969.909
Deaths	High-middle SDI	Female	All ages	Subarachnoid hemorrhage	Secondhand smoke	Number	1991	3047.47	3966.86	2229.74
Deaths	High-middle SDI	Both	All ages	Subarachnoid hemorrhage	Secondhand smoke	Number	1991	4599.38	5866.11	3320.03
Deaths	High-middle SDI	Male	All ages	Subarachnoid hemorrhage	Secondhand smoke	Rate	1991	0.268392	0.35909	0.16774
Deaths	High-middle SDI	Female	All ages	Subarachnoid hemorrhage	Secondhand smoke	Rate	1991	0.521756	0.679163	0.381752
Deaths	High-middle SDI	Both	All ages	Subarachnoid hemorrhage	Secondhand smoke	Rate	1991	0.395712	0.504697	0.285642
Deaths	High-middle SDI	Male	Age-standardized	Subarachnoid hemorrhage	Secondhand smoke	Rate	1991	0.320335	0.430091	0.195446
Deaths	High-middle SDI	Female	Age-standardized	Subarachnoid hemorrhage	Secondhand smoke	Rate	1991	0.506069	0.658463	0.371921
Deaths	High-middle SDI	Both	Age-standardized	Subarachnoid hemorrhage	Secondhand smoke	Rate	1991	0.420322	0.534864	0.305345
Deaths	Southern Sub-Saharan Africa	Male	All ages	Ischemic stroke	Secondhand smoke	Number	1991	110.342	150.045	74.1701
Deaths	Southern Sub-Saharan Africa	Female	All ages	Ischemic stroke	Secondhand smoke	Number	1991	201.422	271.433	138.475
Deaths	Southern Sub-Saharan Africa	Both	All ages	Ischemic stroke	Secondhand smoke	Number	1991	311.764	416.332	217.653
Deaths	Southern Sub-Saharan Africa	Male	All ages	Ischemic stroke	Secondhand smoke	Rate	1991	0.424346	0.577031	0.285238
Deaths	Southern Sub-Saharan Africa	Female	All ages	Ischemic stroke	Secondhand smoke	Rate	1991	0.726559	0.9791	0.499501
Deaths	Southern Sub-Saharan Africa	Both	All ages	Ischemic stroke	Secondhand smoke	Rate	1991	0.58029	0.774924	0.40512
Deaths	Southern Sub-Saharan Africa	Male	Age-standardized	Ischemic stroke	Secondhand smoke	Rate	1991	1.13935	1.53943	0.791388
Deaths	Southern Sub-Saharan Africa	Female	Age-standardized	Ischemic stroke	Secondhand smoke	Rate	1991	1.40984	1.90767	0.974526
Deaths	Southern Sub-Saharan Africa	Both	Age-standardized	Ischemic stroke	Secondhand smoke	Rate	1991	1.31119	1.75704	0.905569
Deaths	Southern Latin America	Male	All ages	Subarachnoid hemorrhage	Secondhand smoke	Number	1991	77.3196	101.744	51.8918
Deaths	Southern Latin America	Female	All ages	Subarachnoid hemorrhage	Secondhand smoke	Number	1991	111.176	145.077	81.1715
Deaths	Southern Latin America	Both	All ages	Subarachnoid hemorrhage	Secondhand smoke	Number	1991	188.496	241.651	137.986
Deaths	Southern Latin America	Male	All ages	Subarachnoid hemorrhage	Secondhand smoke	Rate	1991	0.314758	0.414185	0.211245
Deaths	Southern Latin America	Female	All ages	Subarachnoid hemorrhage	Secondhand smoke	Rate	1991	0.434116	0.566489	0.316955
Deaths	Southern Latin America	Both	All ages	Subarachnoid hemorrhage	Secondhand smoke	Rate	1991	0.37568	0.48162	0.275012
Deaths	Southern Latin America	Male	Age-standardized	Subarachnoid hemorrhage	Secondhand smoke	Rate	1991	0.352172	0.462638	0.237496
Deaths	Southern Latin America	Female	Age-standardized	Subarachnoid hemorrhage	Secondhand smoke	Rate	1991	0.441912	0.578791	0.324704
Deaths	Southern Latin America	Both	Age-standardized	Subarachnoid hemorrhage	Secondhand smoke	Rate	1991	0.398983	0.513221	0.291011
Deaths	Eastern Sub-Saharan Africa	Male	All ages	Intracerebral hemorrhage	Secondhand smoke	Number	1991	649.544	905.206	424.786
Deaths	Eastern Sub-Saharan Africa	Female	All ages	Intracerebral hemorrhage	Secondhand smoke	Number	1991	746.051	1048.27	488.887
Deaths	Eastern Sub-Saharan Africa	Both	All ages	Intracerebral hemorrhage	Secondhand smoke	Number	1991	1395.59	1907.34	946.496
Deaths	Eastern Sub-Saharan Africa	Male	All ages	Intracerebral hemorrhage	Secondhand smoke	Rate	1991	0.671538	0.935857	0.439169
Deaths	Eastern Sub-Saharan Africa	Female	All ages	Intracerebral hemorrhage	Secondhand smoke	Rate	1991	0.758213	1.06535	0.496857
Deaths	Eastern Sub-Saharan Africa	Both	All ages	Intracerebral hemorrhage	Secondhand smoke	Rate	1991	0.715247	0.977519	0.485082
Deaths	Eastern Sub-Saharan Africa	Male	Age-standardized	Intracerebral hemorrhage	Secondhand smoke	Rate	1991	1.60371	2.22331	1.05233
Deaths	Eastern Sub-Saharan Africa	Female	Age-standardized	Intracerebral hemorrhage	Secondhand smoke	Rate	1991	1.75298	2.4862	1.12394
Deaths	Eastern Sub-Saharan Africa	Both	Age-standardized	Intracerebral hemorrhage	Secondhand smoke	Rate	1991	1.67939	2.2988	1.12284
Deaths	Low SDI	Male	All ages	Subarachnoid hemorrhage	Secondhand smoke	Number	1991	225.323	501.373	63.1801
Deaths	Low SDI	Female	All ages	Subarachnoid hemorrhage	Secondhand smoke	Number	1991	335.551	597.61	133.307
Deaths	Low SDI	Both	All ages	Subarachnoid hemorrhage	Secondhand smoke	Number	1991	560.874	1021.93	216.652
Deaths	Low SDI	Male	All ages	Subarachnoid hemorrhage	Secondhand smoke	Rate	1991	0.0823874	0.183323	0.0231013
Deaths	Low SDI	Female	All ages	Subarachnoid hemorrhage	Secondhand smoke	Rate	1991	0.124968	0.222565	0.0496468
Deaths	Low SDI	Both	All ages	Subarachnoid hemorrhage	Secondhand smoke	Rate	1991	0.103482	0.188548	0.0399725
Deaths	Low SDI	Male	Age-standardized	Subarachnoid hemorrhage	Secondhand smoke	Rate	1991	0.169905	0.370699	0.0463797
Deaths	Low SDI	Female	Age-standardized	Subarachnoid hemorrhage	Secondhand smoke	Rate	1991	0.249163	0.457982	0.0964301
Deaths	Low SDI	Both	Age-standardized	Subarachnoid hemorrhage	Secondhand smoke	Rate	1991	0.208653	0.379847	0.0787955
Deaths	Central Sub-Saharan Africa	Male	All ages	Subarachnoid hemorrhage	Secondhand smoke	Number	1991	8.04715	22.6292	2.08484
Deaths	Central Sub-Saharan Africa	Female	All ages	Subarachnoid hemorrhage	Secondhand smoke	Number	1991	8.02679	15.4789	3.54423
Deaths	Central Sub-Saharan Africa	Both	All ages	Subarachnoid hemorrhage	Secondhand smoke	Number	1991	16.0739	34.2048	6.36671
Deaths	Central Sub-Saharan Africa	Male	All ages	Subarachnoid hemorrhage	Secondhand smoke	Rate	1991	0.02842	0.0799192	0.00736301
Deaths	Central Sub-Saharan Africa	Female	All ages	Subarachnoid hemorrhage	Secondhand smoke	Rate	1991	0.0277959	0.0536017	0.0122733
Deaths	Central Sub-Saharan Africa	Both	All ages	Subarachnoid hemorrhage	Secondhand smoke	Rate	1991	0.0281049	0.0598062	0.011132
Deaths	Central Sub-Saharan Africa	Male	Age-standardized	Subarachnoid hemorrhage	Secondhand smoke	Rate	1991	0.062038	0.17469	0.0165137
Deaths	Central Sub-Saharan Africa	Female	Age-standardized	Subarachnoid hemorrhage	Secondhand smoke	Rate	1991	0.0538027	0.10574	0.0234395
Deaths	Central Sub-Saharan Africa	Both	Age-standardized	Subarachnoid hemorrhage	Secondhand smoke	Rate	1991	0.0575435	0.122581	0.0232703
Deaths	Andean Latin America	Male	All ages	Subarachnoid hemorrhage	Secondhand smoke	Rate	1991	0.101589	0.175857	0.0582377
Deaths	Andean Latin America	Female	All ages	Subarachnoid hemorrhage	Secondhand smoke	Rate	1991	0.157351	0.226579	0.100643
Deaths	Andean Latin America	Both	All ages	Subarachnoid hemorrhage	Secondhand smoke	Rate	1991	0.12964	0.184672	0.0842693
Deaths	Andean Latin America	Male	Age-standardized	Subarachnoid hemorrhage	Secondhand smoke	Rate	1991	0.157509	0.279973	0.0903112
Deaths	Andean Latin America	Female	Age-standardized	Subarachnoid hemorrhage	Secondhand smoke	Rate	1991	0.237332	0.344347	0.149107
Deaths	Andean Latin America	Both	Age-standardized	Subarachnoid hemorrhage	Secondhand smoke	Rate	1991	0.198054	0.282116	0.127813
Deaths	Oceania	Male	Age-standardized	Ischemic stroke	Secondhand smoke	Rate	1992	1.1948	1.92868	0.726425
Deaths	Oceania	Female	Age-standardized	Ischemic stroke	Secondhand smoke	Rate	1992	1.13222	1.65653	0.720355
Deaths	Oceania	Both	Age-standardized	Ischemic stroke	Secondhand smoke	Rate	1992	1.16182	1.70956	0.767766
Deaths	Oceania	Male	All ages	Subarachnoid hemorrhage	Secondhand smoke	Number	1992	8.1591	15.9469	3.079
Deaths	Oceania	Female	All ages	Subarachnoid hemorrhage	Secondhand smoke	Number	1992	13.1902	22.5584	7.22624
Deaths	Oceania	Both	All ages	Subarachnoid hemorrhage	Secondhand smoke	Number	1992	21.3493	36.72	10.7684
Deaths	Oceania	Male	All ages	Subarachnoid hemorrhage	Secondhand smoke	Rate	1992	0.232541	0.454501	0.087754
Deaths	Oceania	Female	All ages	Subarachnoid hemorrhage	Secondhand smoke	Rate	1992	0.401868	0.687293	0.220164
Deaths	Oceania	Both	All ages	Subarachnoid hemorrhage	Secondhand smoke	Rate	1992	0.314381	0.540725	0.158571
Deaths	Oceania	Male	Age-standardized	Subarachnoid hemorrhage	Secondhand smoke	Rate	1992	0.399704	0.776159	0.149607
Deaths	Oceania	Female	Age-standardized	Subarachnoid hemorrhage	Secondhand smoke	Rate	1992	0.809476	1.40238	0.433211
Deaths	Oceania	Both	Age-standardized	Subarachnoid hemorrhage	Secondhand smoke	Rate	1992	0.6049	1.04195	0.309496
Deaths	Low SDI	Male	Age-standardized	Ischemic stroke	Secondhand smoke	Rate	1991	0.779002	1.1772	0.493666
Deaths	Low SDI	Female	Age-standardized	Ischemic stroke	Secondhand smoke	Rate	1991	0.870822	1.34131	0.54713
Deaths	Low SDI	Both	Age-standardized	Ischemic stroke	Secondhand smoke	Rate	1991	0.826243	1.2131	0.538466
Deaths	Central Asia	Male	Age-standardized	Intracerebral hemorrhage	Secondhand smoke	Rate	1993	2.64686	3.39423	1.93885
Deaths	Central Asia	Female	Age-standardized	Intracerebral hemorrhage	Secondhand smoke	Rate	1993	3.62055	4.62668	2.64765
Deaths	Central Asia	Both	Age-standardized	Intracerebral hemorrhage	Secondhand smoke	Rate	1993	3.20452	4.11281	2.35981
Deaths	South Asia	Male	All ages	Ischemic stroke	Secondhand smoke	Number	1991	2382.81	3662.86	1393.8
Deaths	South Asia	Female	All ages	Ischemic stroke	Secondhand smoke	Number	1991	2720.67	4213.97	1731.34
Deaths	South Asia	Both	All ages	Ischemic stroke	Secondhand smoke	Number	1991	5103.48	7448.8	3281.43
Deaths	South Asia	Male	All ages	Ischemic stroke	Secondhand smoke	Rate	1991	0.409534	0.629537	0.239553
Deaths	South Asia	Female	All ages	Ischemic stroke	Secondhand smoke	Rate	1991	0.506539	0.784562	0.322344
Deaths	South Asia	Both	All ages	Ischemic stroke	Secondhand smoke	Rate	1991	0.456098	0.665699	0.293261
Deaths	Western Sub-Saharan Africa	Male	All ages	Intracerebral hemorrhage	Secondhand smoke	Number	1991	660.938	952.686	418.408
Deaths	Western Sub-Saharan Africa	Female	All ages	Intracerebral hemorrhage	Secondhand smoke	Number	1991	678.706	956.987	442.926
Deaths	Western Sub-Saharan Africa	Both	All ages	Intracerebral hemorrhage	Secondhand smoke	Number	1991	1339.64	1896.51	883.902
Deaths	Western Sub-Saharan Africa	Male	All ages	Intracerebral hemorrhage	Secondhand smoke	Rate	1991	0.671452	0.967842	0.425064
Deaths	Western Sub-Saharan Africa	Female	All ages	Intracerebral hemorrhage	Secondhand smoke	Rate	1991	0.680381	0.959349	0.444019
Deaths	Western Sub-Saharan Africa	Both	All ages	Intracerebral hemorrhage	Secondhand smoke	Rate	1991	0.675946	0.956925	0.445992
Deaths	Central Latin America	Male	All ages	Intracerebral hemorrhage	Secondhand smoke	Number	1991	295.394	388.825	207.43
Deaths	Central Latin America	Female	All ages	Intracerebral hemorrhage	Secondhand smoke	Number	1991	340.53	444.555	241.119
Deaths	Central Latin America	Both	All ages	Intracerebral hemorrhage	Secondhand smoke	Number	1991	635.924	829.025	446.694
Deaths	Central Latin America	Male	All ages	Intracerebral hemorrhage	Secondhand smoke	Rate	1991	0.356992	0.469906	0.250686
Deaths	Central Latin America	Female	All ages	Intracerebral hemorrhage	Secondhand smoke	Rate	1991	0.401296	0.523884	0.284145
Deaths	Central Latin America	Both	All ages	Intracerebral hemorrhage	Secondhand smoke	Rate	1991	0.379423	0.494637	0.26652
Deaths	Southeast Asia	Male	All ages	Intracerebral hemorrhage	Secondhand smoke	Number	1992	3102.82	4196.81	2149.14
Deaths	Southeast Asia	Female	All ages	Intracerebral hemorrhage	Secondhand smoke	Number	1992	6651.04	8667.71	4728.34
Deaths	Southeast Asia	Both	All ages	Intracerebral hemorrhage	Secondhand smoke	Number	1992	9753.86	12763.1	6877.21
Deaths	Southeast Asia	Male	All ages	Intracerebral hemorrhage	Secondhand smoke	Rate	1992	1.2918	1.74726	0.894752
Deaths	Southeast Asia	Female	All ages	Intracerebral hemorrhage	Secondhand smoke	Rate	1992	2.73462	3.56379	1.94409
Deaths	Southeast Asia	Both	All ages	Intracerebral hemorrhage	Secondhand smoke	Rate	1992	2.01772	2.64022	1.42264
Deaths	Southeast Asia	Male	Age-standardized	Intracerebral hemorrhage	Secondhand smoke	Rate	1992	2.47152	3.35443	1.70045
Deaths	Southeast Asia	Female	Age-standardized	Intracerebral hemorrhage	Secondhand smoke	Rate	1992	4.5157	5.95042	3.18185
Deaths	Southeast Asia	Both	Age-standardized	Intracerebral hemorrhage	Secondhand smoke	Rate	1992	3.56872	4.70218	2.49832
Deaths	Global	Male	All ages	Subarachnoid hemorrhage	Secondhand smoke	Number	1993	6816.25	9631.95	3437.33
Deaths	Global	Female	All ages	Subarachnoid hemorrhage	Secondhand smoke	Number	1993	13734.7	18162.8	9849.25
Deaths	Global	Both	All ages	Subarachnoid hemorrhage	Secondhand smoke	Number	1993	20551	27095.3	14351.1
Deaths	Global	Male	All ages	Subarachnoid hemorrhage	Secondhand smoke	Rate	1993	0.241668	0.341497	0.121869
Deaths	Global	Female	All ages	Subarachnoid hemorrhage	Secondhand smoke	Rate	1993	0.495041	0.654643	0.354997
Deaths	Global	Both	All ages	Subarachnoid hemorrhage	Secondhand smoke	Rate	1993	0.367312	0.484279	0.2565
Deaths	Global	Male	Age-standardized	Subarachnoid hemorrhage	Secondhand smoke	Rate	1993	0.338898	0.475986	0.167065
Deaths	Global	Female	Age-standardized	Subarachnoid hemorrhage	Secondhand smoke	Rate	1993	0.597787	0.788407	0.428949
Deaths	Global	Both	Age-standardized	Subarachnoid hemorrhage	Secondhand smoke	Rate	1993	0.475169	0.621024	0.327638
Deaths	East Asia	Male	All ages	Intracerebral hemorrhage	Secondhand smoke	Number	1992	14562.9	20004.7	9988.94
Deaths	East Asia	Female	All ages	Intracerebral hemorrhage	Secondhand smoke	Number	1992	25674.1	33957.3	18536
Deaths	East Asia	Both	All ages	Intracerebral hemorrhage	Secondhand smoke	Number	1992	40237	53354.8	29134.8
Deaths	East Asia	Male	All ages	Intracerebral hemorrhage	Secondhand smoke	Rate	1992	2.24936	3.0899	1.54288
Deaths	East Asia	Female	All ages	Intracerebral hemorrhage	Secondhand smoke	Rate	1992	4.22462	5.58759	3.05006
Deaths	East Asia	Both	All ages	Intracerebral hemorrhage	Secondhand smoke	Rate	1992	3.20575	4.25087	2.32122
Deaths	High SDI	Male	All ages	Ischemic stroke	Secondhand smoke	Number	1992	3371.57	4306.7	2481.3
Deaths	High SDI	Female	All ages	Ischemic stroke	Secondhand smoke	Number	1992	4419.4	5768.96	3263.97
Deaths	High SDI	Both	All ages	Ischemic stroke	Secondhand smoke	Number	1992	7790.97	10019.7	5820.75
Deaths	High SDI	Male	All ages	Ischemic stroke	Secondhand smoke	Rate	1992	0.818959	1.0461	0.602712
Deaths	High SDI	Female	All ages	Ischemic stroke	Secondhand smoke	Rate	1992	1.0436	1.36228	0.770752
Deaths	High SDI	Both	All ages	Ischemic stroke	Secondhand smoke	Rate	1992	0.932862	1.19973	0.696955
Deaths	High SDI	Male	Age-standardized	Ischemic stroke	Secondhand smoke	Rate	1992	0.786277	1.00335	0.585319
Deaths	High SDI	Female	Age-standardized	Ischemic stroke	Secondhand smoke	Rate	1992	0.637264	0.818196	0.480771
Deaths	High SDI	Both	Age-standardized	Ischemic stroke	Secondhand smoke	Rate	1992	0.702613	0.897775	0.530696
Deaths	Global	Male	All ages	Intracerebral hemorrhage	Secondhand smoke	Number	1993	34117	44721.4	24310.2
Deaths	Global	Female	All ages	Intracerebral hemorrhage	Secondhand smoke	Number	1993	54492.8	71034.4	39327.8
Deaths	Global	Both	All ages	Intracerebral hemorrhage	Secondhand smoke	Number	1993	88609.8	114358	64477.3
Deaths	Global	Male	All ages	Intracerebral hemorrhage	Secondhand smoke	Rate	1993	1.2096	1.58558	0.861909
Deaths	Global	Female	All ages	Intracerebral hemorrhage	Secondhand smoke	Rate	1993	1.96409	2.5603	1.41749
Deaths	Global	Both	All ages	Intracerebral hemorrhage	Secondhand smoke	Rate	1993	1.58374	2.04394	1.15242
Deaths	Global	Male	Age-standardized	Intracerebral hemorrhage	Secondhand smoke	Rate	1993	1.75132	2.29935	1.26755
Deaths	Global	Female	Age-standardized	Intracerebral hemorrhage	Secondhand smoke	Rate	1993	2.39972	3.12655	1.73435
Deaths	Global	Both	Age-standardized	Intracerebral hemorrhage	Secondhand smoke	Rate	1993	2.09382	2.68935	1.53416
Deaths	Eastern Europe	Male	All ages	Intracerebral hemorrhage	Secondhand smoke	Number	1992	876.787	1160.24	602.718
Deaths	Eastern Europe	Female	All ages	Intracerebral hemorrhage	Secondhand smoke	Number	1992	2637.26	3427.97	1866.98
Deaths	Eastern Europe	Both	All ages	Intracerebral hemorrhage	Secondhand smoke	Number	1992	3514.05	4551.96	2470.83
Deaths	Eastern Europe	Male	All ages	Intracerebral hemorrhage	Secondhand smoke	Rate	1992	0.825466	1.09233	0.56744
Deaths	Eastern Europe	Female	All ages	Intracerebral hemorrhage	Secondhand smoke	Rate	1992	2.18335	2.83796	1.54564
Deaths	Eastern Europe	Both	All ages	Intracerebral hemorrhage	Secondhand smoke	Rate	1992	1.54799	2.00521	1.08844
Deaths	Eastern Europe	Male	Age-standardized	Intracerebral hemorrhage	Secondhand smoke	Rate	1992	0.790665	1.02458	0.57295
Deaths	Eastern Europe	Female	Age-standardized	Intracerebral hemorrhage	Secondhand smoke	Rate	1992	1.4859	1.91842	1.08104
Deaths	Eastern Europe	Both	Age-standardized	Intracerebral hemorrhage	Secondhand smoke	Rate	1992	1.22661	1.5688	0.898952
Deaths	Western Europe	Male	All ages	Intracerebral hemorrhage	Secondhand smoke	Number	1991	1440.91	1837.01	1056.16
Deaths	Western Europe	Female	All ages	Intracerebral hemorrhage	Secondhand smoke	Number	1991	1296.13	1633.85	958.258
Deaths	Western Europe	Both	All ages	Intracerebral hemorrhage	Secondhand smoke	Number	1991	2737.04	3470.03	2052.93
Deaths	Western Europe	Male	All ages	Intracerebral hemorrhage	Secondhand smoke	Rate	1991	0.766429	0.977118	0.561778
Deaths	Western Europe	Female	All ages	Intracerebral hemorrhage	Secondhand smoke	Rate	1991	0.654651	0.825227	0.483998
Deaths	Western Europe	Both	All ages	Intracerebral hemorrhage	Secondhand smoke	Rate	1991	0.709094	0.898992	0.531859
Deaths	Western Europe	Male	Age-standardized	Intracerebral hemorrhage	Secondhand smoke	Rate	1991	0.603112	0.762614	0.450445
Deaths	Western Europe	Female	Age-standardized	Intracerebral hemorrhage	Secondhand smoke	Rate	1991	0.406324	0.506943	0.306256
Deaths	Western Europe	Both	Age-standardized	Intracerebral hemorrhage	Secondhand smoke	Rate	1991	0.49624	0.620876	0.37192
Deaths	Central Sub-Saharan Africa	Female	All ages	Intracerebral hemorrhage	Secondhand smoke	Rate	1991	0.573847	0.870412	0.345988
Deaths	Central Sub-Saharan Africa	Both	All ages	Intracerebral hemorrhage	Secondhand smoke	Rate	1991	0.569253	0.81734	0.367087
Deaths	Central Sub-Saharan Africa	Male	Age-standardized	Intracerebral hemorrhage	Secondhand smoke	Rate	1991	1.32785	1.89452	0.857599
Deaths	Central Sub-Saharan Africa	Female	Age-standardized	Intracerebral hemorrhage	Secondhand smoke	Rate	1991	1.22643	1.83159	0.744298
Deaths	Central Sub-Saharan Africa	Both	Age-standardized	Intracerebral hemorrhage	Secondhand smoke	Rate	1991	1.27199	1.79132	0.8088
Deaths	Southeast Asia	Male	All ages	Ischemic stroke	Secondhand smoke	Number	1992	1374.36	1940.12	896.608
Deaths	Southeast Asia	Female	All ages	Ischemic stroke	Secondhand smoke	Number	1992	2475	3360.57	1734.52
Deaths	Southeast Asia	Both	All ages	Ischemic stroke	Secondhand smoke	Number	1992	3849.36	5182.81	2621.02
Deaths	Southeast Asia	Male	All ages	Ischemic stroke	Secondhand smoke	Rate	1992	0.572189	0.807732	0.373286
Deaths	Southeast Asia	Female	All ages	Ischemic stroke	Secondhand smoke	Rate	1992	1.01761	1.38172	0.713161
Deaths	Southeast Asia	Both	All ages	Ischemic stroke	Secondhand smoke	Rate	1992	0.796294	1.07214	0.542194
Deaths	Southeast Asia	Male	Age-standardized	Ischemic stroke	Secondhand smoke	Rate	1992	1.44406	2.00806	0.96304
Deaths	Southeast Asia	Female	Age-standardized	Ischemic stroke	Secondhand smoke	Rate	1992	2.14394	2.94218	1.47823
Deaths	Southeast Asia	Both	Age-standardized	Ischemic stroke	Secondhand smoke	Rate	1992	1.84791	2.48878	1.28963
Deaths	High-income Asia Pacific	Male	All ages	Intracerebral hemorrhage	Secondhand smoke	Number	1992	703.763	924.595	506.067
Deaths	High-income Asia Pacific	Female	All ages	Intracerebral hemorrhage	Secondhand smoke	Number	1992	1086.27	1371.9	799.332
Deaths	High-income Asia Pacific	Both	All ages	Intracerebral hemorrhage	Secondhand smoke	Number	1992	1790.04	2262.62	1341.17
Deaths	High-income Asia Pacific	Male	All ages	Intracerebral hemorrhage	Secondhand smoke	Rate	1992	0.813074	1.06821	0.584671
Deaths	High-income Asia Pacific	Female	All ages	Intracerebral hemorrhage	Secondhand smoke	Rate	1992	1.22749	1.55024	0.903245
Deaths	High-income Asia Pacific	Both	All ages	Intracerebral hemorrhage	Secondhand smoke	Rate	1992	1.02258	1.29254	0.766156
Deaths	High-income Asia Pacific	Male	Age-standardized	Intracerebral hemorrhage	Secondhand smoke	Rate	1992	0.720718	0.931752	0.532861
Deaths	High-income Asia Pacific	Female	Age-standardized	Intracerebral hemorrhage	Secondhand smoke	Rate	1992	0.916433	1.13968	0.68226
Deaths	High-income Asia Pacific	Both	Age-standardized	Intracerebral hemorrhage	Secondhand smoke	Rate	1992	0.842919	1.0554	0.633854
Deaths	Southern Sub-Saharan Africa	Male	All ages	Subarachnoid hemorrhage	Secondhand smoke	Number	1991	11.0125	17.4254	7.42269
Deaths	Southern Sub-Saharan Africa	Female	All ages	Subarachnoid hemorrhage	Secondhand smoke	Number	1991	18.9103	25.2725	13.8272
Deaths	Southern Sub-Saharan Africa	Both	All ages	Subarachnoid hemorrhage	Secondhand smoke	Number	1991	29.9228	40.6213	21.837
Deaths	Southern Sub-Saharan Africa	Male	All ages	Subarachnoid hemorrhage	Secondhand smoke	Rate	1991	0.042351	0.0670133	0.0285456
Deaths	Southern Sub-Saharan Africa	Female	All ages	Subarachnoid hemorrhage	Secondhand smoke	Rate	1991	0.0682123	0.0911618	0.049877
Deaths	Southern Sub-Saharan Africa	Both	All ages	Subarachnoid hemorrhage	Secondhand smoke	Rate	1991	0.0556956	0.0756089	0.0406455
Deaths	Eastern Europe	Both	All ages	Ischemic stroke	Secondhand smoke	Rate	1992	4.31278	5.56225	3.14879
Deaths	Eastern Europe	Male	Age-standardized	Ischemic stroke	Secondhand smoke	Rate	1992	2.20491	2.85114	1.60858
Deaths	Eastern Europe	Female	Age-standardized	Ischemic stroke	Secondhand smoke	Rate	1992	4.19654	5.40167	3.08628
Deaths	Eastern Europe	Both	Age-standardized	Ischemic stroke	Secondhand smoke	Rate	1992	3.63385	4.66226	2.67416
Deaths	East Asia	Male	All ages	Intracerebral hemorrhage	Secondhand smoke	Number	1995	15403	21406.3	10814
Deaths	East Asia	Female	All ages	Intracerebral hemorrhage	Secondhand smoke	Number	1995	25791.9	33779.9	18566.6
Deaths	East Asia	Both	All ages	Intracerebral hemorrhage	Secondhand smoke	Number	1995	41194.9	54027.4	29572.4
Deaths	East Asia	Male	All ages	Intracerebral hemorrhage	Secondhand smoke	Rate	1995	2.30424	3.20231	1.61774
Deaths	East Asia	Female	All ages	Intracerebral hemorrhage	Secondhand smoke	Rate	1995	4.12167	5.39821	2.96704
Deaths	East Asia	Both	All ages	Intracerebral hemorrhage	Secondhand smoke	Rate	1995	3.18297	4.17449	2.28495
Deaths	East Asia	Male	Age-standardized	Intracerebral hemorrhage	Secondhand smoke	Rate	1995	3.67625	5.10372	2.64642
Deaths	East Asia	Female	Age-standardized	Intracerebral hemorrhage	Secondhand smoke	Rate	1995	5.34179	6.98083	3.90911
Deaths	East Asia	Both	Age-standardized	Intracerebral hemorrhage	Secondhand smoke	Rate	1995	4.55547	6.01123	3.3473
Deaths	Australasia	Male	All ages	Intracerebral hemorrhage	Secondhand smoke	Number	1992	38.6607	50.8908	27.5042
Deaths	Australasia	Female	All ages	Intracerebral hemorrhage	Secondhand smoke	Number	1992	26.1152	33.8813	19.2467
Deaths	Australasia	Both	All ages	Intracerebral hemorrhage	Secondhand smoke	Number	1992	64.7759	83.7228	46.7059
Deaths	Australasia	Male	All ages	Intracerebral hemorrhage	Secondhand smoke	Rate	1992	0.374747	0.493297	0.266604
Deaths	Australasia	Female	All ages	Intracerebral hemorrhage	Secondhand smoke	Rate	1992	0.249146	0.323236	0.183618
Deaths	Australasia	Both	All ages	Intracerebral hemorrhage	Secondhand smoke	Rate	1992	0.311447	0.402545	0.224565
Deaths	Central Europe	Male	All ages	Ischemic stroke	Secondhand smoke	Number	1992	1750.28	2246.8	1268.54
Deaths	Central Europe	Female	All ages	Ischemic stroke	Secondhand smoke	Number	1992	2644.54	3438.78	1926.15
Deaths	Central Europe	Both	All ages	Ischemic stroke	Secondhand smoke	Number	1992	4394.82	5629.72	3201.05
Deaths	Central Europe	Male	All ages	Ischemic stroke	Secondhand smoke	Rate	1992	2.91002	3.73553	2.10907
Deaths	Central Europe	Female	All ages	Ischemic stroke	Secondhand smoke	Rate	1992	4.20564	5.46874	3.06318
Deaths	Central Europe	Both	All ages	Ischemic stroke	Secondhand smoke	Rate	1992	3.57222	4.57598	2.6019
Deaths	Central Europe	Male	Age-standardized	Ischemic stroke	Secondhand smoke	Rate	1992	3.07656	3.91217	2.26426
Deaths	Central Europe	Female	Age-standardized	Ischemic stroke	Secondhand smoke	Rate	1992	3.11554	4.04393	2.305
Deaths	Central Europe	Both	Age-standardized	Ischemic stroke	Secondhand smoke	Rate	1992	3.1454	4.02391	2.33411
Deaths	Australasia	Male	All ages	Ischemic stroke	Secondhand smoke	Number	1992	63.5068	85.8661	44.6952
Deaths	Australasia	Female	All ages	Ischemic stroke	Secondhand smoke	Number	1992	52.9986	72.5875	36.6649
Deaths	Australasia	Both	All ages	Ischemic stroke	Secondhand smoke	Number	1992	116.505	155.191	82.3334
Deaths	Australasia	Male	All ages	Ischemic stroke	Secondhand smoke	Rate	1992	0.615587	0.83232	0.433241
Deaths	Australasia	Female	All ages	Ischemic stroke	Secondhand smoke	Rate	1992	0.50562	0.692503	0.349792
Deaths	Australasia	Both	All ages	Ischemic stroke	Secondhand smoke	Rate	1992	0.560166	0.746167	0.395865
Deaths	Middle SDI	Male	All ages	Intracerebral hemorrhage	Secondhand smoke	Number	1992	12194.5	16576.5	8670.01
Deaths	Middle SDI	Female	All ages	Intracerebral hemorrhage	Secondhand smoke	Number	1992	22133.8	28922.4	16110.7
Deaths	Middle SDI	Both	All ages	Intracerebral hemorrhage	Secondhand smoke	Number	1992	34328.3	44711	24911.2
Deaths	Middle SDI	Male	All ages	Intracerebral hemorrhage	Secondhand smoke	Rate	1992	1.3514	1.83702	0.960813
Deaths	Middle SDI	Female	All ages	Intracerebral hemorrhage	Secondhand smoke	Rate	1992	2.54139	3.32085	1.84982
Deaths	Middle SDI	Both	All ages	Intracerebral hemorrhage	Secondhand smoke	Rate	1992	1.93585	2.52136	1.4048
Deaths	Southern Latin America	Male	All ages	Subarachnoid hemorrhage	Secondhand smoke	Number	1992	77.3805	101.703	51.8418
Deaths	Southern Latin America	Female	All ages	Subarachnoid hemorrhage	Secondhand smoke	Number	1992	111.253	144.794	81.8783
Deaths	Southern Latin America	Both	All ages	Subarachnoid hemorrhage	Secondhand smoke	Number	1992	188.633	242.31	138.29
Deaths	Southern Latin America	Male	All ages	Subarachnoid hemorrhage	Secondhand smoke	Rate	1992	0.311286	0.409131	0.208549
Deaths	Southern Latin America	Female	All ages	Subarachnoid hemorrhage	Secondhand smoke	Rate	1992	0.429134	0.558513	0.315829
Deaths	Southern Latin America	Both	All ages	Subarachnoid hemorrhage	Secondhand smoke	Rate	1992	0.371448	0.477146	0.272314
Deaths	Southern Latin America	Male	Age-standardized	Subarachnoid hemorrhage	Secondhand smoke	Rate	1992	0.347217	0.455792	0.234473
Deaths	Southern Latin America	Female	Age-standardized	Subarachnoid hemorrhage	Secondhand smoke	Rate	1992	0.434639	0.567472	0.318252
Deaths	Southern Latin America	Both	Age-standardized	Subarachnoid hemorrhage	Secondhand smoke	Rate	1992	0.392933	0.5057	0.288053
Deaths	High-middle SDI	Male	All ages	Subarachnoid hemorrhage	Secondhand smoke	Number	1993	1598.69	2144.68	996.905
Deaths	High-middle SDI	Female	All ages	Subarachnoid hemorrhage	Secondhand smoke	Number	1993	3151.88	4092.48	2370.1
Deaths	High-middle SDI	Both	All ages	Subarachnoid hemorrhage	Secondhand smoke	Number	1993	4750.57	6045.99	3535.25
Deaths	High-middle SDI	Male	All ages	Subarachnoid hemorrhage	Secondhand smoke	Rate	1993	0.271175	0.363788	0.169098
Deaths	High-middle SDI	Female	All ages	Subarachnoid hemorrhage	Secondhand smoke	Rate	1993	0.529798	0.687905	0.398389
Deaths	High-middle SDI	Both	All ages	Subarachnoid hemorrhage	Secondhand smoke	Rate	1993	0.401074	0.510442	0.298469
Deaths	High-middle SDI	Male	Age-standardized	Subarachnoid hemorrhage	Secondhand smoke	Rate	1993	0.316927	0.426815	0.196104
Deaths	High-middle SDI	Female	Age-standardized	Subarachnoid hemorrhage	Secondhand smoke	Rate	1993	0.504376	0.651564	0.376631
Deaths	High-middle SDI	Both	Age-standardized	Subarachnoid hemorrhage	Secondhand smoke	Rate	1993	0.417451	0.52893	0.309282
Deaths	East Asia	Male	All ages	Ischemic stroke	Secondhand smoke	Number	1992	6904.27	9701.94	4667.9
Deaths	East Asia	Female	All ages	Ischemic stroke	Secondhand smoke	Number	1992	11470.5	15464.7	8096.89
Deaths	East Asia	Both	All ages	Ischemic stroke	Secondhand smoke	Number	1992	18374.8	24663.9	13144
Deaths	East Asia	Male	All ages	Ischemic stroke	Secondhand smoke	Rate	1992	1.06642	1.49855	0.720997
Deaths	East Asia	Female	All ages	Ischemic stroke	Secondhand smoke	Rate	1992	1.88745	2.54468	1.33233
Deaths	East Asia	Both	All ages	Ischemic stroke	Secondhand smoke	Rate	1992	1.46395	1.96502	1.0472
Deaths	East Asia	Male	Age-standardized	Ischemic stroke	Secondhand smoke	Rate	1992	2.0859	2.95233	1.4788
Deaths	East Asia	Female	Age-standardized	Ischemic stroke	Secondhand smoke	Rate	1992	2.80785	3.76327	2.00756
Deaths	East Asia	Both	Age-standardized	Ischemic stroke	Secondhand smoke	Rate	1992	2.48807	3.33213	1.82132
Deaths	East Asia	Male	All ages	Subarachnoid hemorrhage	Secondhand smoke	Number	1992	3699.23	5374.28	1172.05
Deaths	East Asia	Female	All ages	Subarachnoid hemorrhage	Secondhand smoke	Number	1992	8189.87	10597	5768.62
Deaths	East Asia	Both	All ages	Subarachnoid hemorrhage	Secondhand smoke	Number	1992	11889.1	15560	7497.26
Deaths	East Asia	Male	All ages	Subarachnoid hemorrhage	Secondhand smoke	Rate	1992	0.571377	0.830104	0.181034
Deaths	East Asia	Female	All ages	Subarachnoid hemorrhage	Secondhand smoke	Rate	1992	1.34763	1.74371	0.949213
Deaths	East Asia	Both	All ages	Subarachnoid hemorrhage	Secondhand smoke	Rate	1992	0.947226	1.2397	0.59732
Deaths	East Asia	Male	Age-standardized	Subarachnoid hemorrhage	Secondhand smoke	Rate	1992	0.930763	1.35517	0.296701
Deaths	East Asia	Female	Age-standardized	Subarachnoid hemorrhage	Secondhand smoke	Rate	1992	1.7912	2.32934	1.25816
Deaths	East Asia	Both	Age-standardized	Subarachnoid hemorrhage	Secondhand smoke	Rate	1992	1.3822	1.7921	0.895056
Deaths	Caribbean	Male	All ages	Ischemic stroke	Secondhand smoke	Number	1992	102.256	134.337	71.7718
Deaths	Caribbean	Female	All ages	Ischemic stroke	Secondhand smoke	Number	1992	124.412	164.065	90.1198
Deaths	Caribbean	Both	All ages	Ischemic stroke	Secondhand smoke	Number	1992	226.668	294.913	163.291
Deaths	Caribbean	Male	All ages	Ischemic stroke	Secondhand smoke	Rate	1992	0.57199	0.751438	0.401469
Deaths	Caribbean	Female	All ages	Ischemic stroke	Secondhand smoke	Rate	1992	0.677134	0.89295	0.490492
Deaths	Caribbean	Both	All ages	Ischemic stroke	Secondhand smoke	Rate	1992	0.625282	0.813539	0.450451
Deaths	Low SDI	Male	All ages	Intracerebral hemorrhage	Secondhand smoke	Number	1991	2103.83	2900.18	1382.1
Deaths	Low SDI	Female	All ages	Intracerebral hemorrhage	Secondhand smoke	Number	1991	2566.23	3687.01	1665.12
Deaths	Low SDI	Both	All ages	Intracerebral hemorrhage	Secondhand smoke	Number	1991	4670.07	6477.98	3112.7
Deaths	Low SDI	Male	All ages	Intracerebral hemorrhage	Secondhand smoke	Rate	1991	0.769249	1.06043	0.505352
Deaths	Low SDI	Female	All ages	Intracerebral hemorrhage	Secondhand smoke	Rate	1991	0.95573	1.37313	0.620133
Deaths	Low SDI	Both	All ages	Intracerebral hemorrhage	Secondhand smoke	Rate	1991	0.861632	1.19519	0.574296
Deaths	Low SDI	Male	Age-standardized	Intracerebral hemorrhage	Secondhand smoke	Rate	1991	1.67713	2.2969	1.11949
Deaths	Low SDI	Female	Age-standardized	Intracerebral hemorrhage	Secondhand smoke	Rate	1991	2.0603	3.02068	1.31132
Deaths	Low SDI	Both	Age-standardized	Intracerebral hemorrhage	Secondhand smoke	Rate	1991	1.86787	2.57377	1.26027
Deaths	Southern Sub-Saharan Africa	Male	Age-standardized	Subarachnoid hemorrhage	Secondhand smoke	Rate	1991	0.0761739	0.123157	0.0513147
Deaths	Southern Sub-Saharan Africa	Female	Age-standardized	Subarachnoid hemorrhage	Secondhand smoke	Rate	1991	0.106072	0.139985	0.0760999
Deaths	Southern Sub-Saharan Africa	Both	Age-standardized	Subarachnoid hemorrhage	Secondhand smoke	Rate	1991	0.0922322	0.124445	0.0668263
Deaths	Central Europe	Male	All ages	Subarachnoid hemorrhage	Secondhand smoke	Number	1992	185.285	244.144	132.854
Deaths	Central Europe	Female	All ages	Subarachnoid hemorrhage	Secondhand smoke	Number	1992	287.533	367.046	218.095
Deaths	Central Europe	Both	All ages	Subarachnoid hemorrhage	Secondhand smoke	Number	1992	472.819	608.174	353.011
Deaths	Central Europe	Male	All ages	Subarachnoid hemorrhage	Secondhand smoke	Rate	1992	0.308055	0.405913	0.220883
Deaths	Central Europe	Female	All ages	Subarachnoid hemorrhage	Secondhand smoke	Rate	1992	0.457267	0.583717	0.346838
Deaths	Central Europe	Both	All ages	Subarachnoid hemorrhage	Secondhand smoke	Rate	1992	0.384319	0.494339	0.286937
Deaths	Central Europe	Male	Age-standardized	Subarachnoid hemorrhage	Secondhand smoke	Rate	1992	0.281586	0.370556	0.206164
Deaths	Central Europe	Female	Age-standardized	Subarachnoid hemorrhage	Secondhand smoke	Rate	1992	0.365086	0.466521	0.277648
Deaths	Central Europe	Both	Age-standardized	Subarachnoid hemorrhage	Secondhand smoke	Rate	1992	0.326778	0.420428	0.245848
Deaths	Tropical Latin America	Male	All ages	Subarachnoid hemorrhage	Secondhand smoke	Number	1992	199.967	264.741	135.79
Deaths	Tropical Latin America	Female	All ages	Subarachnoid hemorrhage	Secondhand smoke	Number	1992	280.487	364.173	205.73
Deaths	Tropical Latin America	Both	All ages	Subarachnoid hemorrhage	Secondhand smoke	Number	1992	480.453	618.543	348.445
Deaths	Tropical Latin America	Male	All ages	Subarachnoid hemorrhage	Secondhand smoke	Rate	1992	0.255898	0.33879	0.173771
Deaths	Tropical Latin America	Female	All ages	Subarachnoid hemorrhage	Secondhand smoke	Rate	1992	0.350384	0.454925	0.256998
Deaths	Tropical Latin America	Both	All ages	Subarachnoid hemorrhage	Secondhand smoke	Rate	1992	0.303711	0.391002	0.220264
Deaths	Middle SDI	Male	All ages	Ischemic stroke	Secondhand smoke	Number	1991	6405.25	8729.39	4484
Deaths	Middle SDI	Female	All ages	Ischemic stroke	Secondhand smoke	Number	1991	10460.1	13980.6	7505.5
Deaths	Middle SDI	Both	All ages	Ischemic stroke	Secondhand smoke	Number	1991	16865.4	22356.5	11890.8
Deaths	Middle SDI	Male	All ages	Ischemic stroke	Secondhand smoke	Rate	1991	0.721419	0.983184	0.50503
Deaths	Middle SDI	Female	All ages	Ischemic stroke	Secondhand smoke	Rate	1991	1.21958	1.63004	0.875089
Deaths	Middle SDI	Both	All ages	Ischemic stroke	Secondhand smoke	Rate	1991	0.966191	1.28077	0.681205
Deaths	Middle SDI	Male	Age-standardized	Ischemic stroke	Secondhand smoke	Rate	1991	1.62914	2.20844	1.15075
Deaths	Middle SDI	Female	Age-standardized	Ischemic stroke	Secondhand smoke	Rate	1991	2.29436	3.06828	1.63391
Deaths	Middle SDI	Both	Age-standardized	Ischemic stroke	Secondhand smoke	Rate	1991	2.00243	2.64975	1.46104
Deaths	Middle SDI	Male	All ages	Subarachnoid hemorrhage	Secondhand smoke	Number	1991	2997.35	4397.67	1125.44
Deaths	Middle SDI	Female	All ages	Subarachnoid hemorrhage	Secondhand smoke	Number	1991	6698.06	8908.24	4633.15
Deaths	Middle SDI	Both	All ages	Subarachnoid hemorrhage	Secondhand smoke	Number	1991	9695.41	12668	6281.8
Deaths	Middle SDI	Male	All ages	Subarachnoid hemorrhage	Secondhand smoke	Rate	1991	0.337589	0.495306	0.126758
Deaths	Middle SDI	Female	All ages	Subarachnoid hemorrhage	Secondhand smoke	Rate	1991	0.780948	1.03864	0.540193
Deaths	Middle SDI	Both	All ages	Subarachnoid hemorrhage	Secondhand smoke	Rate	1991	0.555435	0.725732	0.359875
Deaths	Middle SDI	Male	Age-standardized	Subarachnoid hemorrhage	Secondhand smoke	Rate	1991	0.612453	0.892608	0.216994
Deaths	Middle SDI	Female	Age-standardized	Subarachnoid hemorrhage	Secondhand smoke	Rate	1991	1.25344	1.65693	0.869429
Deaths	Middle SDI	Both	Age-standardized	Subarachnoid hemorrhage	Secondhand smoke	Rate	1991	0.949307	1.24468	0.624259
Deaths	Western Sub-Saharan Africa	Male	All ages	Subarachnoid hemorrhage	Secondhand smoke	Number	1992	28.7342	88.5755	8.76812
Deaths	Western Sub-Saharan Africa	Female	All ages	Subarachnoid hemorrhage	Secondhand smoke	Number	1992	24.4854	43.7892	12.6874
Deaths	Western Sub-Saharan Africa	Both	All ages	Subarachnoid hemorrhage	Secondhand smoke	Number	1992	53.2196	115.753	23.8802
Deaths	Western Sub-Saharan Africa	Male	All ages	Subarachnoid hemorrhage	Secondhand smoke	Rate	1992	0.0283474	0.0873831	0.00865008
Deaths	Western Sub-Saharan Africa	Female	All ages	Subarachnoid hemorrhage	Secondhand smoke	Rate	1992	0.0238633	0.0426767	0.0123651
Deaths	Western Sub-Saharan Africa	Both	All ages	Subarachnoid hemorrhage	Secondhand smoke	Rate	1992	0.0260917	0.0567496	0.0117076
Deaths	Western Sub-Saharan Africa	Male	Age-standardized	Subarachnoid hemorrhage	Secondhand smoke	Rate	1992	0.0535474	0.167925	0.0163621
Deaths	Western Sub-Saharan Africa	Female	Age-standardized	Subarachnoid hemorrhage	Secondhand smoke	Rate	1992	0.0465182	0.0858625	0.0236776
Deaths	Western Sub-Saharan Africa	Both	Age-standardized	Subarachnoid hemorrhage	Secondhand smoke	Rate	1992	0.049882	0.110356	0.0216915
Deaths	High SDI	Male	All ages	Subarachnoid hemorrhage	Secondhand smoke	Number	1992	717.422	926.616	531.818
Deaths	High SDI	Female	All ages	Subarachnoid hemorrhage	Secondhand smoke	Number	1992	1248.01	1563.45	947.26
Deaths	High SDI	Both	All ages	Subarachnoid hemorrhage	Secondhand smoke	Number	1992	1965.43	2482.02	1481.55
Deaths	High SDI	Male	All ages	Subarachnoid hemorrhage	Secondhand smoke	Rate	1992	0.174263	0.225076	0.129179
Deaths	High SDI	Female	All ages	Subarachnoid hemorrhage	Secondhand smoke	Rate	1992	0.294705	0.369191	0.223686
Deaths	High SDI	Both	All ages	Subarachnoid hemorrhage	Secondhand smoke	Rate	1992	0.235334	0.297188	0.177395
Deaths	High SDI	Male	Age-standardized	Subarachnoid hemorrhage	Secondhand smoke	Rate	1992	0.15351	0.197518	0.11352
Deaths	High SDI	Female	Age-standardized	Subarachnoid hemorrhage	Secondhand smoke	Rate	1992	0.236347	0.298324	0.178042
Deaths	High SDI	Both	Age-standardized	Subarachnoid hemorrhage	Secondhand smoke	Rate	1992	0.197508	0.25056	0.148552
Deaths	Low SDI	Male	All ages	Subarachnoid hemorrhage	Secondhand smoke	Number	1992	229.958	500.104	63.9433
Deaths	Low SDI	Female	All ages	Subarachnoid hemorrhage	Secondhand smoke	Number	1992	345.114	615.864	132.305
Deaths	Low SDI	Both	All ages	Subarachnoid hemorrhage	Secondhand smoke	Number	1992	575.072	1040.9	220.624
Deaths	Low SDI	Male	All ages	Subarachnoid hemorrhage	Secondhand smoke	Rate	1992	0.0818444	0.177992	0.0227581
Deaths	Low SDI	Female	All ages	Subarachnoid hemorrhage	Secondhand smoke	Rate	1992	0.125251	0.223514	0.0480172
Deaths	Low SDI	Both	All ages	Subarachnoid hemorrhage	Secondhand smoke	Rate	1992	0.103336	0.187042	0.0396445
Deaths	Low SDI	Male	Age-standardized	Subarachnoid hemorrhage	Secondhand smoke	Rate	1992	0.169385	0.369243	0.046505
Deaths	Low SDI	Female	Age-standardized	Subarachnoid hemorrhage	Secondhand smoke	Rate	1992	0.250472	0.457541	0.0970014
Deaths	Low SDI	Both	Age-standardized	Subarachnoid hemorrhage	Secondhand smoke	Rate	1992	0.209054	0.383127	0.0776666
Deaths	Andean Latin America	Male	All ages	Ischemic stroke	Secondhand smoke	Number	1992	36.0783	49.8512	24.3095
Deaths	Andean Latin America	Female	All ages	Ischemic stroke	Secondhand smoke	Number	1992	37.6649	51.4187	25.921
Deaths	Andean Latin America	Both	All ages	Ischemic stroke	Secondhand smoke	Number	1992	73.7431	99.9261	50.5641
Deaths	Eastern Europe	Both	All ages	Ischemic stroke	Secondhand smoke	Rate	1993	4.90584	6.35557	3.567
Deaths	Southern Latin America	Male	All ages	Ischemic stroke	Secondhand smoke	Number	1992	301.739	404.308	207.112
Deaths	Southern Latin America	Female	All ages	Ischemic stroke	Secondhand smoke	Number	1992	331.802	438.99	231.961
Deaths	Southern Latin America	Both	All ages	Ischemic stroke	Secondhand smoke	Number	1992	633.541	831.449	445.204
Deaths	Southern Latin America	Male	All ages	Ischemic stroke	Secondhand smoke	Rate	1992	1.21383	1.62645	0.83317
Deaths	Southern Latin America	Female	All ages	Ischemic stroke	Secondhand smoke	Rate	1992	1.27986	1.69331	0.894744
Deaths	Southern Latin America	Both	All ages	Ischemic stroke	Secondhand smoke	Rate	1992	1.24754	1.63725	0.876675
Deaths	East Asia	Male	Age-standardized	Intracerebral hemorrhage	Secondhand smoke	Rate	1992	3.77185	5.25148	2.67528
Deaths	East Asia	Female	Age-standardized	Intracerebral hemorrhage	Secondhand smoke	Rate	1992	5.77644	7.74699	4.14692
Deaths	East Asia	Both	Age-standardized	Intracerebral hemorrhage	Secondhand smoke	Rate	1992	4.83223	6.43485	3.51748
Deaths	Western Sub-Saharan Africa	Male	All ages	Ischemic stroke	Secondhand smoke	Number	1992	196.953	293.794	122.051
Deaths	Western Sub-Saharan Africa	Female	All ages	Ischemic stroke	Secondhand smoke	Number	1992	247.41	353.584	160.155
Deaths	Western Sub-Saharan Africa	Both	All ages	Ischemic stroke	Secondhand smoke	Number	1992	444.363	629.642	289.672
Deaths	Western Sub-Saharan Africa	Male	All ages	Ischemic stroke	Secondhand smoke	Rate	1992	0.194302	0.289839	0.120408
Deaths	Western Sub-Saharan Africa	Female	All ages	Ischemic stroke	Secondhand smoke	Rate	1992	0.241125	0.344601	0.156086
Deaths	Western Sub-Saharan Africa	Both	All ages	Ischemic stroke	Secondhand smoke	Rate	1992	0.217856	0.308691	0.142016
Deaths	Western Sub-Saharan Africa	Male	Age-standardized	Ischemic stroke	Secondhand smoke	Rate	1992	0.531481	0.774391	0.333788
Deaths	Western Sub-Saharan Africa	Female	Age-standardized	Ischemic stroke	Secondhand smoke	Rate	1992	0.626213	0.896157	0.411695
Deaths	Western Sub-Saharan Africa	Both	Age-standardized	Ischemic stroke	Secondhand smoke	Rate	1992	0.581442	0.818299	0.38289
Deaths	High-middle SDI	Male	All ages	Ischemic stroke	Secondhand smoke	Number	1992	8276.27	10694.1	5979.82
Deaths	High-middle SDI	Female	All ages	Ischemic stroke	Secondhand smoke	Number	1992	16976.9	21943.3	12436.4
Deaths	High-middle SDI	Both	All ages	Ischemic stroke	Secondhand smoke	Number	1992	25253.2	32377.7	18393.8
Deaths	High-middle SDI	Male	All ages	Ischemic stroke	Secondhand smoke	Rate	1992	1.41699	1.83095	1.02382
Deaths	High-middle SDI	Female	All ages	Ischemic stroke	Secondhand smoke	Rate	1992	2.87937	3.72169	2.10928
Deaths	High-middle SDI	Both	All ages	Ischemic stroke	Secondhand smoke	Rate	1992	2.15163	2.75865	1.5672
Deaths	High-middle SDI	Male	Age-standardized	Ischemic stroke	Secondhand smoke	Rate	1992	2.05582	2.67508	1.52005
Deaths	High-middle SDI	Female	Age-standardized	Ischemic stroke	Secondhand smoke	Rate	1992	2.80428	3.59034	2.08449
Deaths	High-middle SDI	Both	Age-standardized	Ischemic stroke	Secondhand smoke	Rate	1992	2.52696	3.22371	1.8709
Deaths	Eastern Sub-Saharan Africa	Male	All ages	Subarachnoid hemorrhage	Secondhand smoke	Number	1991	42.3721	122.636	11.57
Deaths	Eastern Sub-Saharan Africa	Female	All ages	Subarachnoid hemorrhage	Secondhand smoke	Number	1991	42.0505	92.1967	18.1007
Deaths	Eastern Sub-Saharan Africa	Both	All ages	Subarachnoid hemorrhage	Secondhand smoke	Number	1991	84.4226	178.477	34.1282
Deaths	Eastern Sub-Saharan Africa	Male	All ages	Subarachnoid hemorrhage	Secondhand smoke	Rate	1991	0.0438068	0.126789	0.0119618
Deaths	Eastern Sub-Saharan Africa	Female	All ages	Subarachnoid hemorrhage	Secondhand smoke	Rate	1991	0.042736	0.0936997	0.0183957
Deaths	Eastern Sub-Saharan Africa	Both	All ages	Subarachnoid hemorrhage	Secondhand smoke	Rate	1991	0.0432668	0.0914699	0.0174908
Deaths	Western Europe	Male	All ages	Intracerebral hemorrhage	Secondhand smoke	Number	1992	1403.44	1787.43	1032.86
Deaths	Western Europe	Female	All ages	Intracerebral hemorrhage	Secondhand smoke	Number	1992	1244.73	1563.88	925.999
Deaths	Western Europe	Both	All ages	Intracerebral hemorrhage	Secondhand smoke	Number	1992	2648.16	3347.65	1981.97
Deaths	Western Europe	Male	All ages	Intracerebral hemorrhage	Secondhand smoke	Rate	1992	0.743432	0.946839	0.54713
Deaths	Western Europe	Female	All ages	Intracerebral hemorrhage	Secondhand smoke	Rate	1992	0.626522	0.787163	0.466093
Deaths	Western Europe	Both	All ages	Intracerebral hemorrhage	Secondhand smoke	Rate	1992	0.683484	0.86402	0.511541
Deaths	Western Europe	Male	Age-standardized	Intracerebral hemorrhage	Secondhand smoke	Rate	1992	0.580483	0.734514	0.433954
Deaths	Western Europe	Female	Age-standardized	Intracerebral hemorrhage	Secondhand smoke	Rate	1992	0.38628	0.482023	0.29112
Deaths	Western Europe	Both	Age-standardized	Intracerebral hemorrhage	Secondhand smoke	Rate	1992	0.47503	0.594373	0.354865
Deaths	Southern Latin America	Male	All ages	Intracerebral hemorrhage	Secondhand smoke	Number	1993	424.381	553.983	307.886
Deaths	Tropical Latin America	Male	All ages	Subarachnoid hemorrhage	Secondhand smoke	Number	1993	198.847	262.748	137.106
Deaths	Tropical Latin America	Female	All ages	Subarachnoid hemorrhage	Secondhand smoke	Number	1993	284.509	372.958	207.299
Deaths	Tropical Latin America	Both	All ages	Subarachnoid hemorrhage	Secondhand smoke	Number	1993	483.356	630.028	354.895
Deaths	Tropical Latin America	Male	All ages	Subarachnoid hemorrhage	Secondhand smoke	Rate	1993	0.2504	0.330867	0.172652
Deaths	Tropical Latin America	Female	All ages	Subarachnoid hemorrhage	Secondhand smoke	Rate	1993	0.349396	0.458018	0.254577
Deaths	Tropical Latin America	Both	All ages	Subarachnoid hemorrhage	Secondhand smoke	Rate	1993	0.300519	0.391709	0.22065
Deaths	Tropical Latin America	Male	Age-standardized	Subarachnoid hemorrhage	Secondhand smoke	Rate	1993	0.331143	0.441265	0.231662
Deaths	Tropical Latin America	Female	Age-standardized	Subarachnoid hemorrhage	Secondhand smoke	Rate	1993	0.440901	0.573302	0.323391
Deaths	Tropical Latin America	Both	Age-standardized	Subarachnoid hemorrhage	Secondhand smoke	Rate	1993	0.388166	0.508375	0.284624
Deaths	North Africa and Middle East	Male	All ages	Ischemic stroke	Secondhand smoke	Number	1993	1519	2060.58	1072.26
Deaths	North Africa and Middle East	Female	All ages	Ischemic stroke	Secondhand smoke	Number	1993	2014.55	2633.55	1449.48
Deaths	North Africa and Middle East	Both	All ages	Ischemic stroke	Secondhand smoke	Number	1993	3533.55	4621.4	2548.65
Deaths	North Africa and Middle East	Male	All ages	Ischemic stroke	Secondhand smoke	Rate	1993	0.79532	1.07888	0.561416
Deaths	North Africa and Middle East	Female	All ages	Ischemic stroke	Secondhand smoke	Rate	1993	1.10921	1.45003	0.79808
Deaths	North Africa and Middle East	Both	All ages	Ischemic stroke	Secondhand smoke	Rate	1993	0.948316	1.24027	0.683994
Deaths	North Africa and Middle East	Male	Age-standardized	Ischemic stroke	Secondhand smoke	Rate	1993	1.98437	2.64859	1.42405
Deaths	North Africa and Middle East	Female	Age-standardized	Ischemic stroke	Secondhand smoke	Rate	1993	2.60358	3.42957	1.89833
Deaths	North Africa and Middle East	Both	Age-standardized	Ischemic stroke	Secondhand smoke	Rate	1993	2.30329	3.01382	1.68201
Deaths	Southern Latin America	Male	All ages	Intracerebral hemorrhage	Secondhand smoke	Number	1992	432.575	566.746	310.434
Deaths	North Africa and Middle East	Male	All ages	Subarachnoid hemorrhage	Secondhand smoke	Number	1992	200.887	366.981	90.6614
Deaths	North Africa and Middle East	Female	All ages	Subarachnoid hemorrhage	Secondhand smoke	Number	1992	406.305	613.272	210.552
Deaths	North Africa and Middle East	Both	All ages	Subarachnoid hemorrhage	Secondhand smoke	Number	1992	607.192	910.888	319.751
Deaths	North Africa and Middle East	Male	All ages	Subarachnoid hemorrhage	Secondhand smoke	Rate	1992	0.107815	0.196957	0.0486576
Deaths	North Africa and Middle East	Female	All ages	Subarachnoid hemorrhage	Secondhand smoke	Rate	1992	0.22923	0.345998	0.11879
Deaths	North Africa and Middle East	Both	All ages	Subarachnoid hemorrhage	Secondhand smoke	Rate	1992	0.167007	0.250538	0.087947
Deaths	North Africa and Middle East	Male	Age-standardized	Subarachnoid hemorrhage	Secondhand smoke	Rate	1992	0.212776	0.39255	0.0953509
Deaths	North Africa and Middle East	Female	Age-standardized	Subarachnoid hemorrhage	Secondhand smoke	Rate	1992	0.408288	0.627083	0.209827
Deaths	North Africa and Middle East	Both	Age-standardized	Subarachnoid hemorrhage	Secondhand smoke	Rate	1992	0.308759	0.47035	0.161084
Deaths	Southern Sub-Saharan Africa	Male	All ages	Ischemic stroke	Secondhand smoke	Number	1992	115.125	154.918	78.7881
Deaths	Southern Sub-Saharan Africa	Female	All ages	Ischemic stroke	Secondhand smoke	Number	1992	222.088	295.917	155.173
Deaths	Southern Sub-Saharan Africa	Both	All ages	Ischemic stroke	Secondhand smoke	Number	1992	337.213	442.323	236.567
Deaths	Southern Sub-Saharan Africa	Male	All ages	Ischemic stroke	Secondhand smoke	Rate	1992	0.433041	0.582724	0.296361
Deaths	Southern Sub-Saharan Africa	Female	All ages	Ischemic stroke	Secondhand smoke	Rate	1992	0.782957	1.04324	0.547052
Deaths	Southern Sub-Saharan Africa	Both	All ages	Ischemic stroke	Secondhand smoke	Rate	1992	0.613667	0.804949	0.430509
Deaths	Middle SDI	Male	Age-standardized	Intracerebral hemorrhage	Secondhand smoke	Rate	1992	2.45765	3.30999	1.75777
Deaths	Middle SDI	Female	Age-standardized	Intracerebral hemorrhage	Secondhand smoke	Rate	1992	4.10006	5.41388	2.96494
Deaths	Middle SDI	Both	Age-standardized	Intracerebral hemorrhage	Secondhand smoke	Rate	1992	3.325	4.4119	2.4282
Deaths	Western Europe	Male	Age-standardized	Ischemic stroke	Secondhand smoke	Rate	1992	0.926955	1.18768	0.695606
Deaths	Western Europe	Female	Age-standardized	Ischemic stroke	Secondhand smoke	Rate	1992	0.638742	0.836566	0.475177
Deaths	Western Europe	Both	Age-standardized	Ischemic stroke	Secondhand smoke	Rate	1992	0.75645	0.97747	0.570816
Deaths	High-income Asia Pacific	Male	All ages	Subarachnoid hemorrhage	Secondhand smoke	Number	1992	203.505	273.507	143.641
Deaths	High-income Asia Pacific	Female	All ages	Subarachnoid hemorrhage	Secondhand smoke	Number	1992	493.414	625.413	366.894
Deaths	High-income Asia Pacific	Both	All ages	Subarachnoid hemorrhage	Secondhand smoke	Number	1992	696.919	882.719	515.506
Deaths	High-income Asia Pacific	Male	All ages	Subarachnoid hemorrhage	Secondhand smoke	Rate	1992	0.235114	0.315988	0.165952
Deaths	High-income Asia Pacific	Female	All ages	Subarachnoid hemorrhage	Secondhand smoke	Rate	1992	0.557557	0.706716	0.41459
Deaths	High-income Asia Pacific	Both	All ages	Subarachnoid hemorrhage	Secondhand smoke	Rate	1992	0.398122	0.504262	0.294488
Deaths	High-income Asia Pacific	Male	Age-standardized	Subarachnoid hemorrhage	Secondhand smoke	Rate	1992	0.197728	0.263024	0.140665
Deaths	High-income Asia Pacific	Female	Age-standardized	Subarachnoid hemorrhage	Secondhand smoke	Rate	1992	0.426939	0.539569	0.315968
Deaths	High-income Asia Pacific	Both	Age-standardized	Subarachnoid hemorrhage	Secondhand smoke	Rate	1992	0.324009	0.410308	0.24269
Deaths	Southern Latin America	Female	All ages	Intracerebral hemorrhage	Secondhand smoke	Number	1991	358.08	461.567	258.704
Deaths	Southern Latin America	Both	All ages	Intracerebral hemorrhage	Secondhand smoke	Number	1991	786.829	1014.14	573.092
Deaths	Southern Latin America	Male	All ages	Intracerebral hemorrhage	Secondhand smoke	Rate	1991	1.74538	2.3012	1.24853
Deaths	Southern Latin America	Female	All ages	Intracerebral hemorrhage	Secondhand smoke	Rate	1991	1.39822	1.80231	1.01017
Deaths	Southern Latin America	Both	All ages	Intracerebral hemorrhage	Secondhand smoke	Rate	1991	1.56818	2.02123	1.1422
Deaths	Western Sub-Saharan Africa	Male	Age-standardized	Ischemic stroke	Secondhand smoke	Rate	1991	0.526455	0.770139	0.331026
Deaths	Western Sub-Saharan Africa	Female	Age-standardized	Ischemic stroke	Secondhand smoke	Rate	1991	0.628558	0.906812	0.410847
Deaths	Western Sub-Saharan Africa	Both	Age-standardized	Ischemic stroke	Secondhand smoke	Rate	1991	0.580243	0.830704	0.382288
Deaths	Central Asia	Male	All ages	Ischemic stroke	Secondhand smoke	Number	1994	406.75	539.875	286
Deaths	Central Asia	Female	All ages	Ischemic stroke	Secondhand smoke	Number	1994	853.502	1100.62	622.45
Deaths	Central Asia	Both	All ages	Ischemic stroke	Secondhand smoke	Number	1994	1260.25	1627.7	907.461
Deaths	Central Asia	Male	All ages	Ischemic stroke	Secondhand smoke	Rate	1994	1.15584	1.53414	0.812715
Deaths	Central Asia	Female	All ages	Ischemic stroke	Secondhand smoke	Rate	1994	2.32931	3.00373	1.69874
Deaths	Central Asia	Both	All ages	Ischemic stroke	Secondhand smoke	Rate	1994	1.75443	2.26597	1.2633
Deaths	Central Asia	Male	Age-standardized	Ischemic stroke	Secondhand smoke	Rate	1994	2.52877	3.3021	1.80544
Deaths	Central Asia	Female	Age-standardized	Ischemic stroke	Secondhand smoke	Rate	1994	3.16327	4.07697	2.29948
Deaths	Central Asia	Both	Age-standardized	Ischemic stroke	Secondhand smoke	Rate	1994	2.94126	3.80087	2.16403
Deaths	Western Sub-Saharan Africa	Male	Age-standardized	Intracerebral hemorrhage	Secondhand smoke	Rate	1991	1.41227	2.03261	0.903198
Deaths	Western Sub-Saharan Africa	Female	Age-standardized	Intracerebral hemorrhage	Secondhand smoke	Rate	1991	1.49489	2.1127	0.973914
Deaths	Western Sub-Saharan Africa	Both	Age-standardized	Intracerebral hemorrhage	Secondhand smoke	Rate	1991	1.45545	2.03419	0.965701
Deaths	South Asia	Male	Age-standardized	Ischemic stroke	Secondhand smoke	Rate	1991	1.12816	1.69285	0.695796
Deaths	South Asia	Female	Age-standardized	Ischemic stroke	Secondhand smoke	Rate	1991	1.42715	2.213	0.904489
Deaths	South Asia	Both	Age-standardized	Ischemic stroke	Secondhand smoke	Rate	1991	1.27353	1.86718	0.838897
Deaths	North Africa and Middle East	Male	All ages	Ischemic stroke	Secondhand smoke	Number	1992	1474.71	2005.05	1041.2
Deaths	North Africa and Middle East	Female	All ages	Ischemic stroke	Secondhand smoke	Number	1992	1962.89	2567.8	1409.97
Deaths	North Africa and Middle East	Both	All ages	Ischemic stroke	Secondhand smoke	Number	1992	3437.6	4504.97	2467.29
Deaths	North Africa and Middle East	Male	All ages	Ischemic stroke	Secondhand smoke	Rate	1992	0.791469	1.0761	0.558807
Deaths	North Africa and Middle East	Female	All ages	Ischemic stroke	Secondhand smoke	Rate	1992	1.10743	1.44871	0.795481
Deaths	North Africa and Middle East	Both	All ages	Ischemic stroke	Secondhand smoke	Rate	1992	0.945504	1.23908	0.678622
Deaths	North Africa and Middle East	Male	Age-standardized	Ischemic stroke	Secondhand smoke	Rate	1992	1.99566	2.67393	1.43017
Deaths	North Africa and Middle East	Female	Age-standardized	Ischemic stroke	Secondhand smoke	Rate	1992	2.61764	3.48331	1.90566
Deaths	North Africa and Middle East	Both	Age-standardized	Ischemic stroke	Secondhand smoke	Rate	1992	2.3172	3.05703	1.67957
Deaths	High-middle SDI	Male	All ages	Subarachnoid hemorrhage	Secondhand smoke	Number	1992	1567.76	2088.17	979.499
Deaths	High-middle SDI	Female	All ages	Subarachnoid hemorrhage	Secondhand smoke	Number	1992	3067.86	3918.04	2246.79
Deaths	High-middle SDI	Both	All ages	Subarachnoid hemorrhage	Secondhand smoke	Number	1992	4635.62	5881.03	3363.61
Deaths	High-middle SDI	Male	All ages	Subarachnoid hemorrhage	Secondhand smoke	Rate	1992	0.268418	0.35752	0.167702
Deaths	High-middle SDI	Female	All ages	Subarachnoid hemorrhage	Secondhand smoke	Rate	1992	0.520324	0.664519	0.381067
Deaths	High-middle SDI	Both	All ages	Subarachnoid hemorrhage	Secondhand smoke	Rate	1992	0.394965	0.501077	0.286587
Deaths	High-middle SDI	Male	Age-standardized	Subarachnoid hemorrhage	Secondhand smoke	Rate	1992	0.316645	0.422145	0.19689
Deaths	High-middle SDI	Female	Age-standardized	Subarachnoid hemorrhage	Secondhand smoke	Rate	1992	0.499765	0.637935	0.367608
Deaths	High-middle SDI	Both	Age-standardized	Subarachnoid hemorrhage	Secondhand smoke	Rate	1992	0.415124	0.525885	0.301615
Deaths	Low SDI	Male	All ages	Intracerebral hemorrhage	Secondhand smoke	Number	1992	2136.44	2949.07	1398.42
Deaths	Low SDI	Female	All ages	Intracerebral hemorrhage	Secondhand smoke	Number	1992	2622.27	3732.1	1693.77
Deaths	Low SDI	Both	All ages	Intracerebral hemorrhage	Secondhand smoke	Number	1992	4758.71	6594.31	3173.82
Deaths	Low SDI	Male	All ages	Intracerebral hemorrhage	Secondhand smoke	Rate	1992	0.76038	1.04961	0.497713
Deaths	Low SDI	Female	All ages	Intracerebral hemorrhage	Secondhand smoke	Rate	1992	0.951696	1.35448	0.614718
Deaths	Low SDI	Both	All ages	Intracerebral hemorrhage	Secondhand smoke	Rate	1992	0.855104	1.18495	0.570311
Deaths	Low SDI	Male	Age-standardized	Intracerebral hemorrhage	Secondhand smoke	Rate	1992	1.6669	2.2747	1.11659
Deaths	Low SDI	Female	Age-standardized	Intracerebral hemorrhage	Secondhand smoke	Rate	1992	2.05822	2.97645	1.32014
Deaths	Low SDI	Both	Age-standardized	Intracerebral hemorrhage	Secondhand smoke	Rate	1992	1.86156	2.57834	1.25658
Deaths	Eastern Sub-Saharan Africa	Male	All ages	Ischemic stroke	Secondhand smoke	Number	1992	131.368	206.343	81.5272
Deaths	Eastern Sub-Saharan Africa	Female	All ages	Ischemic stroke	Secondhand smoke	Number	1992	167.156	245.567	107.551
Deaths	Eastern Sub-Saharan Africa	Both	All ages	Ischemic stroke	Secondhand smoke	Number	1992	298.524	432.267	192.359
Deaths	Eastern Sub-Saharan Africa	Male	All ages	Ischemic stroke	Secondhand smoke	Rate	1992	0.132668	0.208385	0.082334
Deaths	Eastern Sub-Saharan Africa	Female	All ages	Ischemic stroke	Secondhand smoke	Rate	1992	0.166007	0.24388	0.106812
Deaths	Eastern Sub-Saharan Africa	Both	All ages	Ischemic stroke	Secondhand smoke	Rate	1992	0.149477	0.216445	0.0963184
Deaths	Eastern Sub-Saharan Africa	Male	Age-standardized	Ischemic stroke	Secondhand smoke	Rate	1992	0.441849	0.686728	0.275634
Deaths	Eastern Sub-Saharan Africa	Female	Age-standardized	Ischemic stroke	Secondhand smoke	Rate	1992	0.524302	0.77028	0.338783
Deaths	Eastern Sub-Saharan Africa	Both	Age-standardized	Ischemic stroke	Secondhand smoke	Rate	1992	0.484611	0.688755	0.314684
Deaths	Andean Latin America	Male	All ages	Intracerebral hemorrhage	Secondhand smoke	Number	1992	72.8333	98.6956	47.1273
Deaths	Andean Latin America	Female	All ages	Intracerebral hemorrhage	Secondhand smoke	Number	1992	71.2885	95.884	49.0424
Deaths	Andean Latin America	Both	All ages	Intracerebral hemorrhage	Secondhand smoke	Number	1992	144.122	190.842	98.1789
Deaths	Andean Latin America	Male	All ages	Intracerebral hemorrhage	Secondhand smoke	Rate	1992	0.368927	0.499928	0.238717
Deaths	Andean Latin America	Female	All ages	Intracerebral hemorrhage	Secondhand smoke	Rate	1992	0.356687	0.479749	0.24538
Deaths	Andean Latin America	Both	All ages	Intracerebral hemorrhage	Secondhand smoke	Rate	1992	0.362769	0.480368	0.247126
Deaths	Andean Latin America	Male	Age-standardized	Intracerebral hemorrhage	Secondhand smoke	Rate	1992	0.633499	0.856973	0.413535
Deaths	Andean Latin America	Female	Age-standardized	Intracerebral hemorrhage	Secondhand smoke	Rate	1992	0.583785	0.785146	0.398447
Deaths	Andean Latin America	Both	Age-standardized	Intracerebral hemorrhage	Secondhand smoke	Rate	1992	0.607959	0.814048	0.416937
Deaths	Western Europe	Male	All ages	Ischemic stroke	Secondhand smoke	Number	1991	2234.37	2896.32	1642.94
Deaths	Western Europe	Female	All ages	Ischemic stroke	Secondhand smoke	Number	1991	2707.95	3577.92	1957.61
Deaths	Western Europe	Both	All ages	Ischemic stroke	Secondhand smoke	Number	1991	4942.32	6484.59	3633.89
Deaths	Western Europe	Male	All ages	Ischemic stroke	Secondhand smoke	Rate	1991	1.18847	1.54057	0.87389
Deaths	Western Europe	Female	All ages	Ischemic stroke	Secondhand smoke	Rate	1991	1.36773	1.80714	0.988751
Deaths	Western Europe	Both	All ages	Ischemic stroke	Secondhand smoke	Rate	1991	1.28042	1.67998	0.941444
Deaths	Western Europe	Male	All ages	Subarachnoid hemorrhage	Secondhand smoke	Number	1991	301.941	386.537	222.563
Deaths	Western Europe	Female	All ages	Subarachnoid hemorrhage	Secondhand smoke	Number	1991	445.76	558.996	337.573
Deaths	Western Europe	Both	All ages	Subarachnoid hemorrhage	Secondhand smoke	Number	1991	747.7	942.852	565.235
Deaths	Western Europe	Male	All ages	Subarachnoid hemorrhage	Secondhand smoke	Rate	1991	0.160604	0.205602	0.118383
Deaths	Western Europe	Female	All ages	Subarachnoid hemorrhage	Secondhand smoke	Rate	1991	0.225145	0.282338	0.170502
Deaths	Western Europe	Both	All ages	Subarachnoid hemorrhage	Secondhand smoke	Rate	1991	0.193709	0.244268	0.146437
Deaths	Western Europe	Male	Age-standardized	Subarachnoid hemorrhage	Secondhand smoke	Rate	1991	0.131652	0.167768	0.0974559
Deaths	Western Europe	Female	Age-standardized	Subarachnoid hemorrhage	Secondhand smoke	Rate	1991	0.169806	0.215876	0.128666
Deaths	Western Europe	Both	Age-standardized	Subarachnoid hemorrhage	Secondhand smoke	Rate	1991	0.151698	0.190803	0.114095
Deaths	South Asia	Male	All ages	Subarachnoid hemorrhage	Secondhand smoke	Number	1991	837.795	1658.18	254.12
Deaths	South Asia	Female	All ages	Subarachnoid hemorrhage	Secondhand smoke	Number	1991	1499.77	2664.17	583.38
Deaths	South Asia	Both	All ages	Subarachnoid hemorrhage	Secondhand smoke	Number	1991	2337.57	4108.36	901.135
Deaths	South Asia	Male	All ages	Subarachnoid hemorrhage	Secondhand smoke	Rate	1991	0.143992	0.284992	0.0436756
Deaths	South Asia	Female	All ages	Subarachnoid hemorrhage	Secondhand smoke	Rate	1991	0.27923	0.496018	0.108614
Deaths	South Asia	Both	All ages	Subarachnoid hemorrhage	Secondhand smoke	Rate	1991	0.208909	0.367164	0.0805344
Deaths	South Asia	Male	Age-standardized	Subarachnoid hemorrhage	Secondhand smoke	Rate	1991	0.25855	0.514148	0.0786588
Deaths	South Asia	Female	Age-standardized	Subarachnoid hemorrhage	Secondhand smoke	Rate	1991	0.490676	0.880723	0.185662
Deaths	South Asia	Both	Age-standardized	Subarachnoid hemorrhage	Secondhand smoke	Rate	1991	0.36895	0.645099	0.139485
Deaths	Tropical Latin America	Male	All ages	Ischemic stroke	Secondhand smoke	Number	1992	966.69	1247.27	691.309
Deaths	Tropical Latin America	Female	All ages	Ischemic stroke	Secondhand smoke	Number	1992	724.185	944.521	529.59
Deaths	Tropical Latin America	Both	All ages	Ischemic stroke	Secondhand smoke	Number	1992	1690.88	2173.57	1219.23
Deaths	Tropical Latin America	Male	All ages	Ischemic stroke	Secondhand smoke	Rate	1992	1.23708	1.59614	0.88467
Deaths	Tropical Latin America	Female	All ages	Ischemic stroke	Secondhand smoke	Rate	1992	0.904652	1.1799	0.661564
Deaths	Tropical Latin America	Both	All ages	Ischemic stroke	Secondhand smoke	Rate	1992	1.06886	1.37399	0.770719
Deaths	Tropical Latin America	Male	Age-standardized	Ischemic stroke	Secondhand smoke	Rate	1992	2.47464	3.18919	1.80488
Deaths	Tropical Latin America	Female	Age-standardized	Ischemic stroke	Secondhand smoke	Rate	1992	1.63146	2.13749	1.20097
Deaths	Tropical Latin America	Both	Age-standardized	Ischemic stroke	Secondhand smoke	Rate	1992	2.02141	2.63169	1.49458
Deaths	Southeast Asia	Male	Age-standardized	Subarachnoid hemorrhage	Secondhand smoke	Rate	1992	0.221257	0.426458	0.128479
Deaths	Southeast Asia	Female	Age-standardized	Subarachnoid hemorrhage	Secondhand smoke	Rate	1992	0.480687	0.661	0.32007
Deaths	Southeast Asia	Both	Age-standardized	Subarachnoid hemorrhage	Secondhand smoke	Rate	1992	0.359478	0.51463	0.235595
Deaths	Eastern Europe	Male	Age-standardized	Intracerebral hemorrhage	Secondhand smoke	Rate	1993	0.938558	1.2211	0.67995
Deaths	Eastern Europe	Female	Age-standardized	Intracerebral hemorrhage	Secondhand smoke	Rate	1993	1.72637	2.22569	1.25628
Deaths	Eastern Europe	Both	Age-standardized	Intracerebral hemorrhage	Secondhand smoke	Rate	1993	1.42811	1.83489	1.04481
Deaths	High-middle SDI	Male	All ages	Ischemic stroke	Secondhand smoke	Number	1993	8684.67	11248.3	6238.37
Deaths	High-middle SDI	Female	All ages	Ischemic stroke	Secondhand smoke	Number	1993	18103.7	23265.7	13303
Deaths	High-middle SDI	Both	All ages	Ischemic stroke	Secondhand smoke	Number	1993	26788.3	34280.4	19645.2
Deaths	High-middle SDI	Male	All ages	Ischemic stroke	Secondhand smoke	Rate	1993	1.47312	1.90797	1.05817
Deaths	High-middle SDI	Female	All ages	Ischemic stroke	Secondhand smoke	Rate	1993	3.04304	3.91073	2.2361
Deaths	High-middle SDI	Both	All ages	Ischemic stroke	Secondhand smoke	Rate	1993	2.26164	2.89418	1.65858
Deaths	Global	Male	All ages	Ischemic stroke	Secondhand smoke	Number	1994	23132.2	30327.7	16677.5
Deaths	Global	Female	All ages	Ischemic stroke	Secondhand smoke	Number	1994	39090.8	50501.7	28769.4
Deaths	Global	Both	All ages	Ischemic stroke	Secondhand smoke	Number	1994	62223	79981.3	45128.4
Deaths	Global	Male	All ages	Ischemic stroke	Secondhand smoke	Rate	1994	0.808398	1.05986	0.582827
Deaths	Global	Female	All ages	Ischemic stroke	Secondhand smoke	Rate	1994	1.38932	1.79487	1.02248
Deaths	Global	Both	All ages	Ischemic stroke	Secondhand smoke	Rate	1994	1.09641	1.40932	0.795192
Deaths	Global	Male	Age-standardized	Ischemic stroke	Secondhand smoke	Rate	1994	1.37721	1.80103	1.0008
Deaths	Global	Female	Age-standardized	Ischemic stroke	Secondhand smoke	Rate	1994	1.76735	2.27483	1.31158
Deaths	Global	Both	Age-standardized	Ischemic stroke	Secondhand smoke	Rate	1994	1.60609	2.07556	1.18352
Deaths	Tropical Latin America	Male	Age-standardized	Subarachnoid hemorrhage	Secondhand smoke	Rate	1992	0.341763	0.454338	0.235995
Deaths	Tropical Latin America	Female	Age-standardized	Subarachnoid hemorrhage	Secondhand smoke	Rate	1992	0.448101	0.581042	0.330441
Deaths	Tropical Latin America	Both	Age-standardized	Subarachnoid hemorrhage	Secondhand smoke	Rate	1992	0.396943	0.516442	0.288636
Deaths	Australasia	Male	Age-standardized	Ischemic stroke	Secondhand smoke	Rate	1992	0.648324	0.877431	0.464261
Deaths	Australasia	Female	Age-standardized	Ischemic stroke	Secondhand smoke	Rate	1992	0.358179	0.483588	0.254624
Deaths	Australasia	Both	Age-standardized	Ischemic stroke	Secondhand smoke	Rate	1992	0.478075	0.634679	0.346644
Deaths	Eastern Europe	Male	All ages	Subarachnoid hemorrhage	Secondhand smoke	Number	1992	178.487	236.445	124.984
Deaths	Eastern Europe	Female	All ages	Subarachnoid hemorrhage	Secondhand smoke	Number	1992	436.438	569.132	320.118
Deaths	Eastern Europe	Both	All ages	Subarachnoid hemorrhage	Secondhand smoke	Number	1992	614.924	799.878	451.988
Deaths	Eastern Europe	Male	All ages	Subarachnoid hemorrhage	Secondhand smoke	Rate	1992	0.168039	0.222605	0.117669
Deaths	Eastern Europe	Female	All ages	Subarachnoid hemorrhage	Secondhand smoke	Rate	1992	0.361319	0.471175	0.26502
Deaths	Eastern Europe	Both	All ages	Subarachnoid hemorrhage	Secondhand smoke	Rate	1992	0.270883	0.352358	0.199107
Deaths	Eastern Europe	Male	Age-standardized	Subarachnoid hemorrhage	Secondhand smoke	Rate	1992	0.156909	0.206549	0.112811
Deaths	Eastern Europe	Female	Age-standardized	Subarachnoid hemorrhage	Secondhand smoke	Rate	1992	0.269384	0.349882	0.196904
Deaths	Eastern Europe	Both	Age-standardized	Subarachnoid hemorrhage	Secondhand smoke	Rate	1992	0.223978	0.288972	0.164947
Deaths	Central Sub-Saharan Africa	Male	All ages	Intracerebral hemorrhage	Secondhand smoke	Number	1992	161.397	233.477	103.032
Deaths	Central Sub-Saharan Africa	Female	All ages	Intracerebral hemorrhage	Secondhand smoke	Number	1992	168.622	255.249	101.549
Deaths	Central Sub-Saharan Africa	Both	All ages	Intracerebral hemorrhage	Secondhand smoke	Number	1992	330.019	474.061	210.719
Deaths	Central Sub-Saharan Africa	Male	All ages	Intracerebral hemorrhage	Secondhand smoke	Rate	1992	0.553114	0.800136	0.353095
Deaths	North Africa and Middle East	Male	All ages	Subarachnoid hemorrhage	Secondhand smoke	Number	1993	203.287	365.205	93.3948
Deaths	North Africa and Middle East	Female	All ages	Subarachnoid hemorrhage	Secondhand smoke	Number	1993	410.086	616.289	214.524
Deaths	North Africa and Middle East	Both	All ages	Subarachnoid hemorrhage	Secondhand smoke	Number	1993	613.373	916.829	328.757
Deaths	North Africa and Middle East	Male	All ages	Subarachnoid hemorrhage	Secondhand smoke	Rate	1993	0.106437	0.191214	0.0488996
Deaths	North Africa and Middle East	Female	All ages	Subarachnoid hemorrhage	Secondhand smoke	Rate	1993	0.225792	0.339327	0.118116
Deaths	North Africa and Middle East	Both	All ages	Subarachnoid hemorrhage	Secondhand smoke	Rate	1993	0.164614	0.246054	0.0882299
Deaths	Central Asia	Male	All ages	Ischemic stroke	Secondhand smoke	Number	1993	384.915	508.774	271.083
Deaths	Central Asia	Female	All ages	Ischemic stroke	Secondhand smoke	Number	1993	821.688	1061.02	595.139
Deaths	Central Asia	Both	All ages	Ischemic stroke	Secondhand smoke	Number	1993	1206.6	1560.86	878.53
Deaths	Central Asia	Male	All ages	Ischemic stroke	Secondhand smoke	Rate	1993	1.10173	1.45625	0.775913
Deaths	Central Asia	Female	All ages	Ischemic stroke	Secondhand smoke	Rate	1993	2.25825	2.91602	1.63563
Deaths	Central Asia	Both	All ages	Ischemic stroke	Secondhand smoke	Rate	1993	1.69174	2.18843	1.23176
Deaths	Central Asia	Male	Age-standardized	Ischemic stroke	Secondhand smoke	Rate	1993	2.40956	3.17227	1.72842
Deaths	Central Asia	Female	Age-standardized	Ischemic stroke	Secondhand smoke	Rate	1993	3.0384	3.92676	2.20737
Deaths	Central Asia	Both	Age-standardized	Ischemic stroke	Secondhand smoke	Rate	1993	2.81796	3.64412	2.07378
Deaths	Global	Male	All ages	Intracerebral hemorrhage	Secondhand smoke	Number	1996	35878.3	46942.2	26313.6
Deaths	Global	Female	All ages	Intracerebral hemorrhage	Secondhand smoke	Number	1996	55620.2	71378	40465.8
Deaths	Global	Both	All ages	Intracerebral hemorrhage	Secondhand smoke	Number	1996	91498.5	117863	67411.1
Deaths	Global	Male	All ages	Intracerebral hemorrhage	Secondhand smoke	Rate	1996	1.21918	1.59515	0.894167
Deaths	Global	Female	All ages	Intracerebral hemorrhage	Secondhand smoke	Rate	1996	1.92244	2.46708	1.39864
Deaths	Global	Both	All ages	Intracerebral hemorrhage	Secondhand smoke	Rate	1996	1.56782	2.01958	1.15509
Deaths	Global	Male	Age-standardized	Intracerebral hemorrhage	Secondhand smoke	Rate	1996	1.72335	2.23296	1.27302
Deaths	Global	Female	Age-standardized	Intracerebral hemorrhage	Secondhand smoke	Rate	1996	2.29225	2.95945	1.67204
Deaths	Global	Both	Age-standardized	Intracerebral hemorrhage	Secondhand smoke	Rate	1996	2.02163	2.6162	1.49158
Deaths	Global	Male	All ages	Intracerebral hemorrhage	Secondhand smoke	Number	1994	34680.9	45407.9	24968.4
Deaths	Global	Female	All ages	Intracerebral hemorrhage	Secondhand smoke	Number	1994	55000.6	70037.7	40113.6
Deaths	Global	Both	All ages	Intracerebral hemorrhage	Secondhand smoke	Number	1994	89681.5	114828	64565.2
Deaths	Global	Male	All ages	Intracerebral hemorrhage	Secondhand smoke	Rate	1994	1.21199	1.58686	0.872565
Deaths	Global	Female	All ages	Intracerebral hemorrhage	Secondhand smoke	Rate	1994	1.95476	2.48919	1.42567
Deaths	Global	Both	All ages	Intracerebral hemorrhage	Secondhand smoke	Rate	1994	1.58025	2.02335	1.13768
Deaths	Global	Male	Age-standardized	Intracerebral hemorrhage	Secondhand smoke	Rate	1994	1.74054	2.27836	1.27467
Deaths	Global	Female	Age-standardized	Intracerebral hemorrhage	Secondhand smoke	Rate	1994	2.3701	3.02091	1.72467
Deaths	Global	Both	Age-standardized	Intracerebral hemorrhage	Secondhand smoke	Rate	1994	2.07222	2.65239	1.51514
Deaths	High-income North America	Male	All ages	Ischemic stroke	Secondhand smoke	Number	1992	712.968	908.707	532.1
Deaths	High-income North America	Female	All ages	Ischemic stroke	Secondhand smoke	Number	1992	717.258	926.018	528.958
Deaths	High-income North America	Both	All ages	Ischemic stroke	Secondhand smoke	Number	1992	1430.23	1823.35	1085.55
Deaths	High-income North America	Male	All ages	Ischemic stroke	Secondhand smoke	Rate	1992	0.507347	0.646635	0.378641
Deaths	High-income North America	Female	All ages	Ischemic stroke	Secondhand smoke	Rate	1992	0.488685	0.630918	0.360392
Deaths	High-income North America	Both	All ages	Ischemic stroke	Secondhand smoke	Rate	1992	0.497813	0.634648	0.377844
Deaths	Low SDI	Male	All ages	Ischemic stroke	Secondhand smoke	Number	1992	729.319	1098.11	445.379
Deaths	Low SDI	Female	All ages	Ischemic stroke	Secondhand smoke	Number	1992	827.874	1256.24	517.285
Deaths	Low SDI	Both	All ages	Ischemic stroke	Secondhand smoke	Number	1992	1557.19	2327.35	986.731
Deaths	Low SDI	Male	All ages	Ischemic stroke	Secondhand smoke	Rate	1992	0.259572	0.39083	0.158515
Deaths	Low SDI	Female	All ages	Ischemic stroke	Secondhand smoke	Rate	1992	0.300458	0.455926	0.187737
Deaths	Low SDI	Both	All ages	Ischemic stroke	Secondhand smoke	Rate	1992	0.279816	0.418208	0.177308
Deaths	Low SDI	Male	Age-standardized	Ischemic stroke	Secondhand smoke	Rate	1992	0.778007	1.17796	0.492063
Deaths	Low SDI	Female	Age-standardized	Ischemic stroke	Secondhand smoke	Rate	1992	0.874492	1.32778	0.546605
Deaths	Low SDI	Both	Age-standardized	Ischemic stroke	Secondhand smoke	Rate	1992	0.827568	1.21637	0.541418
Deaths	Andean Latin America	Male	All ages	Ischemic stroke	Secondhand smoke	Rate	1992	0.182749	0.252514	0.123136
Deaths	Andean Latin America	Female	All ages	Ischemic stroke	Secondhand smoke	Rate	1992	0.188454	0.25727	0.129694
Deaths	Andean Latin America	Both	All ages	Ischemic stroke	Secondhand smoke	Rate	1992	0.185619	0.251524	0.127275
Deaths	Andean Latin America	Male	Age-standardized	Ischemic stroke	Secondhand smoke	Rate	1992	0.383574	0.536698	0.259253
Deaths	Andean Latin America	Female	Age-standardized	Ischemic stroke	Secondhand smoke	Rate	1992	0.366578	0.503081	0.253251
Deaths	Andean Latin America	Both	Age-standardized	Ischemic stroke	Secondhand smoke	Rate	1992	0.374857	0.515969	0.259468
Deaths	Tropical Latin America	Male	All ages	Intracerebral hemorrhage	Secondhand smoke	Number	1993	1190.56	1532.15	873.511
Deaths	Tropical Latin America	Female	All ages	Intracerebral hemorrhage	Secondhand smoke	Number	1993	928.777	1179.96	675.348
Deaths	Tropical Latin America	Both	All ages	Intracerebral hemorrhage	Secondhand smoke	Number	1993	2119.33	2712.41	1555.64
Deaths	Tropical Latin America	Male	All ages	Intracerebral hemorrhage	Secondhand smoke	Rate	1993	1.49922	1.92937	1.09997
Deaths	Tropical Latin America	Female	All ages	Intracerebral hemorrhage	Secondhand smoke	Rate	1993	1.1406	1.44907	0.829373
Deaths	Tropical Latin America	Both	All ages	Intracerebral hemorrhage	Secondhand smoke	Rate	1993	1.31766	1.68639	0.967191
Deaths	High SDI	Male	All ages	Subarachnoid hemorrhage	Secondhand smoke	Number	1993	715.853	922.033	530.051
Deaths	High SDI	Female	All ages	Subarachnoid hemorrhage	Secondhand smoke	Number	1993	1235.33	1540.76	940.492
Deaths	High SDI	Both	All ages	Subarachnoid hemorrhage	Secondhand smoke	Number	1993	1951.18	2463.26	1468.92
Deaths	High SDI	Male	All ages	Subarachnoid hemorrhage	Secondhand smoke	Rate	1993	0.172541	0.222236	0.127757
Deaths	High SDI	Female	All ages	Subarachnoid hemorrhage	Secondhand smoke	Rate	1993	0.289662	0.361281	0.220529
Deaths	High SDI	Both	All ages	Subarachnoid hemorrhage	Secondhand smoke	Rate	1993	0.231908	0.292771	0.174589
Deaths	Central Sub-Saharan Africa	Male	All ages	Ischemic stroke	Secondhand smoke	Number	1993	38.3498	62.5847	21.3668
Deaths	Central Sub-Saharan Africa	Female	All ages	Ischemic stroke	Secondhand smoke	Number	1993	47.2388	73.626	28.2191
Deaths	Central Sub-Saharan Africa	Both	All ages	Ischemic stroke	Secondhand smoke	Number	1993	85.5886	129.753	51.5604
Deaths	Central Sub-Saharan Africa	Male	All ages	Ischemic stroke	Secondhand smoke	Rate	1993	0.127566	0.208181	0.0710743
Deaths	Central Sub-Saharan Africa	Female	All ages	Ischemic stroke	Secondhand smoke	Rate	1993	0.154189	0.240317	0.0921078
Deaths	Central Sub-Saharan Africa	Both	All ages	Ischemic stroke	Secondhand smoke	Rate	1993	0.141003	0.213762	0.0849435
Deaths	Central Latin America	Male	Age-standardized	Intracerebral hemorrhage	Secondhand smoke	Rate	1991	0.693793	0.916143	0.484543
Deaths	Central Latin America	Female	Age-standardized	Intracerebral hemorrhage	Secondhand smoke	Rate	1991	0.724339	0.941889	0.513642
Deaths	Central Latin America	Both	Age-standardized	Intracerebral hemorrhage	Secondhand smoke	Rate	1991	0.709522	0.927944	0.498732
Deaths	Central Asia	Male	All ages	Subarachnoid hemorrhage	Secondhand smoke	Number	1993	45.1574	63.3596	30.5188
Deaths	Central Asia	Female	All ages	Subarachnoid hemorrhage	Secondhand smoke	Number	1993	80.0366	110.044	56.3873
Deaths	Central Asia	Both	All ages	Subarachnoid hemorrhage	Secondhand smoke	Number	1993	125.194	169.538	89.6736
Deaths	Central Asia	Male	All ages	Subarachnoid hemorrhage	Secondhand smoke	Rate	1993	0.129253	0.181353	0.0873531
Deaths	Central Asia	Female	All ages	Subarachnoid hemorrhage	Secondhand smoke	Rate	1993	0.219965	0.302434	0.15497
Deaths	Central Asia	Both	All ages	Subarachnoid hemorrhage	Secondhand smoke	Rate	1993	0.175531	0.237704	0.125728
Deaths	Central Asia	Male	Age-standardized	Subarachnoid hemorrhage	Secondhand smoke	Rate	1993	0.208847	0.289621	0.142834
Deaths	Central Asia	Female	Age-standardized	Subarachnoid hemorrhage	Secondhand smoke	Rate	1993	0.280848	0.385624	0.198892
Deaths	Central Asia	Both	Age-standardized	Subarachnoid hemorrhage	Secondhand smoke	Rate	1993	0.248435	0.333058	0.179715
Deaths	Middle SDI	Male	All ages	Ischemic stroke	Secondhand smoke	Number	1993	6826.85	9322.52	4808.16
Deaths	Middle SDI	Female	All ages	Ischemic stroke	Secondhand smoke	Number	1993	11047.5	14534.4	8026.59
Deaths	Middle SDI	Both	All ages	Ischemic stroke	Secondhand smoke	Number	1993	17874.3	23559.9	12847
[truncated: 41,741 more rows]

## Sheet: Figure_2
measure	location	sex	age	cause	rei	metric	year	val	upper	lower
Deaths	Singapore	Both	Age-standardized	Stroke	Secondhand smoke	Rate	1990	1.4431	1.8609	1.04143
Deaths	Qatar	Both	All ages	Stroke	Secondhand smoke	Number	1990	3.07735	4.25987	2.10943
Deaths	Qatar	Both	All ages	Stroke	Secondhand smoke	Rate	1990	0.691339	0.956997	0.473892
Deaths	Qatar	Both	Age-standardized	Stroke	Secondhand smoke	Rate	1990	2.75743	3.9223	1.95811
Deaths	Palestine	Both	All ages	Stroke	Secondhand smoke	Number	1990	52.5185	73.304	36.9807
Deaths	Palestine	Both	All ages	Stroke	Secondhand smoke	Rate	1990	2.53709	3.54121	1.78648
Deaths	Russian Federation	Both	All ages	Stroke	Secondhand smoke	Number	1990	8716.56	11307.8	6430.31
Deaths	Russian Federation	Both	All ages	Stroke	Secondhand smoke	Rate	1990	5.77165	7.48741	4.25782
Deaths	Russian Federation	Both	Age-standardized	Stroke	Secondhand smoke	Rate	1990	5.13159	6.59165	3.84272
Deaths	Palestine	Both	Age-standardized	Stroke	Secondhand smoke	Rate	1990	6.59378	9.14264	4.63398
Deaths	Iraq	Both	All ages	Stroke	Secondhand smoke	Number	1990	536.048	702.246	383.826
Deaths	Iraq	Both	All ages	Stroke	Secondhand smoke	Rate	1990	3.04631	3.9908	2.18125
Deaths	Iraq	Both	Age-standardized	Stroke	Secondhand smoke	Rate	1990	7.17064	9.45883	5.21568
Deaths	China	Both	All ages	Stroke	Secondhand smoke	Number	1990	66840.9	86552	48453
Deaths	China	Both	All ages	Stroke	Secondhand smoke	Rate	1990	5.64686	7.3121	4.09341
Deaths	China	Both	Age-standardized	Stroke	Secondhand smoke	Rate	1990	9.05618	11.8873	6.6274
Deaths	Samoa	Both	All ages	Stroke	Secondhand smoke	Number	1990	7.10835	9.77873	4.74494
Deaths	Samoa	Both	All ages	Stroke	Secondhand smoke	Rate	1990	4.34399	5.97589	2.89969
Deaths	Kuwait	Both	All ages	Stroke	Secondhand smoke	Number	1990	9.94454	12.665	7.60704
Deaths	Kuwait	Both	All ages	Stroke	Secondhand smoke	Rate	1990	0.565212	0.719836	0.432357
Deaths	Kuwait	Both	Age-standardized	Stroke	Secondhand smoke	Rate	1990	1.78733	2.28318	1.34083
Deaths	Micronesia (Federated States of)	Both	All ages	Stroke	Secondhand smoke	Number	1990	3.95519	5.56631	2.61455
Deaths	Micronesia (Federated States of)	Both	All ages	Stroke	Secondhand smoke	Rate	1990	3.79272	5.33766	2.50715
Deaths	Micronesia (Federated States of)	Both	Age-standardized	Stroke	Secondhand smoke	Rate	1990	8.51841	11.831	5.68909
Deaths	Kiribati	Both	All ages	Stroke	Secondhand smoke	Number	1990	5.80562	7.9549	4.02299
Deaths	Kiribati	Both	All ages	Stroke	Secondhand smoke	Rate	1990	7.83861	10.7405	5.43174
Deaths	Kiribati	Both	Age-standardized	Stroke	Secondhand smoke	Rate	1990	14.4817	19.7564	10.2392
Deaths	Armenia	Both	All ages	Stroke	Secondhand smoke	Number	1990	124.003	157.674	91.0567
Deaths	Armenia	Both	All ages	Stroke	Secondhand smoke	Rate	1990	3.63159	4.61769	2.66671
Deaths	Armenia	Both	Age-standardized	Stroke	Secondhand smoke	Rate	1990	5.26075	6.71013	3.9101
Deaths	Taiwan (Province of China)	Both	All ages	Stroke	Secondhand smoke	Number	1990	787.391	1007.55	575.135
Deaths	Taiwan (Province of China)	Both	All ages	Stroke	Secondhand smoke	Rate	1990	3.85993	4.93917	2.81941
Deaths	Taiwan (Province of China)	Both	Age-standardized	Stroke	Secondhand smoke	Rate	1990	5.43951	6.95773	4.08121
Deaths	Saint Vincent and the Grenadines	Both	Age-standardized	Stroke	Secondhand smoke	Rate	1990	2.00803	2.61385	1.43572
Deaths	Lesotho	Both	All ages	Stroke	Secondhand smoke	Number	1990	35.254	48.6263	23.0707
Deaths	Lesotho	Both	All ages	Stroke	Secondhand smoke	Rate	1990	1.95073	2.69066	1.27658
Deaths	Lesotho	Both	Age-standardized	Stroke	Secondhand smoke	Rate	1990	3.83002	5.29446	2.56984
Deaths	Panama	Both	All ages	Stroke	Secondhand smoke	Number	1990	20.0362	25.8131	14.5087
Deaths	Panama	Both	All ages	Stroke	Secondhand smoke	Rate	1990	0.838874	1.08074	0.60745
Deaths	Panama	Both	Age-standardized	Stroke	Secondhand smoke	Rate	1990	1.35738	1.75196	0.974899
Deaths	Cambodia	Both	All ages	Stroke	Secondhand smoke	Number	1990	285.216	382.062	198.82
Deaths	Cambodia	Both	All ages	Stroke	Secondhand smoke	Rate	1990	2.74897	3.68239	1.91627
Deaths	Kyrgyzstan	Both	All ages	Stroke	Secondhand smoke	Number	1990	210.522	268.014	156.645
Deaths	Kyrgyzstan	Both	All ages	Stroke	Secondhand smoke	Rate	1990	4.7179	6.00633	3.51049
Deaths	Kyrgyzstan	Both	Age-standardized	Stroke	Secondhand smoke	Rate	1990	7.09523	9.04883	5.25681
Deaths	South Africa	Both	All ages	Stroke	Secondhand smoke	Number	1990	690.23	897.183	497.177
Deaths	South Africa	Both	All ages	Stroke	Secondhand smoke	Rate	1990	1.87412	2.43605	1.34994
Deaths	Libya	Both	All ages	Stroke	Secondhand smoke	Number	1990	59.9571	80.6626	41.4989
Deaths	Libya	Both	All ages	Stroke	Secondhand smoke	Rate	1990	1.41512	1.90381	0.979464
Deaths	Libya	Both	Age-standardized	Stroke	Secondhand smoke	Rate	1990	3.28983	4.45739	2.25814
Deaths	Trinidad and Tobago	Both	All ages	Stroke	Secondhand smoke	Number	1990	24.4119	32.0355	17.7487
Deaths	Trinidad and Tobago	Both	All ages	Stroke	Secondhand smoke	Rate	1990	2.02924	2.66295	1.47536
Deaths	Trinidad and Tobago	Both	Age-standardized	Stroke	Secondhand smoke	Rate	1990	3.01279	3.94138	2.19373
Deaths	Guinea	Both	Age-standardized	Stroke	Secondhand smoke	Rate	1990	2.36851	3.25826	1.65046
Deaths	South Africa	Both	Age-standardized	Stroke	Secondhand smoke	Rate	1990	3.31966	4.3655	2.38737
Deaths	Australia	Both	All ages	Stroke	Secondhand smoke	Number	1990	185.062	242.075	136.789
Deaths	Australia	Both	All ages	Stroke	Secondhand smoke	Rate	1990	1.09763	1.43577	0.811313
Deaths	Australia	Both	Age-standardized	Stroke	Secondhand smoke	Rate	1990	0.975349	1.26121	0.731435
Deaths	Uzbekistan	Both	All ages	Stroke	Secondhand smoke	Number	1990	414.977	538.86	297.369
Deaths	Uzbekistan	Both	All ages	Stroke	Secondhand smoke	Rate	1990	1.98101	2.5724	1.41958
Deaths	Uzbekistan	Both	Age-standardized	Stroke	Secondhand smoke	Rate	1990	3.75124	4.8536	2.72378
Deaths	Lao People's Democratic Republic	Both	All ages	Stroke	Secondhand smoke	Number	1990	165.146	234.179	108.573
Deaths	Lao People's Democratic Republic	Both	All ages	Stroke	Secondhand smoke	Rate	1990	3.97785	5.64064	2.61518
Deaths	Eritrea	Both	Age-standardized	Stroke	Secondhand smoke	Rate	1990	2.22655	3.29063	1.41731
Deaths	Equatorial Guinea	Both	All ages	Stroke	Secondhand smoke	Number	1990	5.96344	8.81068	3.66673
Deaths	Equatorial Guinea	Both	All ages	Stroke	Secondhand smoke	Rate	1990	1.38574	2.04736	0.852049
Deaths	Equatorial Guinea	Both	Age-standardized	Stroke	Secondhand smoke	Rate	1990	2.95959	4.40384	1.82811
Deaths	Poland	Both	All ages	Stroke	Secondhand smoke	Number	1990	1555.81	1951.9	1166.81
Deaths	Poland	Both	All ages	Stroke	Secondhand smoke	Rate	1990	4.0773	5.11534	3.05786
Deaths	Poland	Both	Age-standardized	Stroke	Secondhand smoke	Rate	1990	3.72234	4.65931	2.82258
Deaths	North Macedonia	Both	All ages	Stroke	Secondhand smoke	Number	1990	168.326	214.962	124.391
Deaths	North Macedonia	Both	All ages	Stroke	Secondhand smoke	Rate	1990	8.35181	10.6657	6.17187
Deaths	North Macedonia	Both	Age-standardized	Stroke	Secondhand smoke	Rate	1990	10.1907	13.0295	7.52796
Deaths	Cambodia	Both	Age-standardized	Stroke	Secondhand smoke	Rate	1990	6.63085	8.96194	4.60224
Deaths	Switzerland	Both	All ages	Stroke	Secondhand smoke	Number	1990	121.273	155.34	89.3584
Deaths	Switzerland	Both	All ages	Stroke	Secondhand smoke	Rate	1990	1.76644	2.26265	1.30157
Deaths	Switzerland	Both	Age-standardized	Stroke	Secondhand smoke	Rate	1990	1.12613	1.43038	0.847205
Deaths	Bangladesh	Both	All ages	Stroke	Secondhand smoke	Number	1990	2829.93	3824.12	1957.69
Deaths	Bangladesh	Both	All ages	Stroke	Secondhand smoke	Rate	1990	2.59498	3.50663	1.79515
Deaths	Bangladesh	Both	Age-standardized	Stroke	Secondhand smoke	Rate	1990	6.35379	8.73539	4.37665
Deaths	Israel	Both	All ages	Stroke	Secondhand smoke	Number	1990	56.3943	72.2569	41.0519
Deaths	Israel	Both	All ages	Stroke	Secondhand smoke	Rate	1990	1.13656	1.45625	0.82735
Deaths	Israel	Both	Age-standardized	Stroke	Secondhand smoke	Rate	1990	1.19997	1.5326	0.878999
Deaths	Antigua and Barbuda	Both	All ages	Stroke	Secondhand smoke	Number	1990	1.00067	1.28664	0.728521
Deaths	Antigua and Barbuda	Both	All ages	Stroke	Secondhand smoke	Rate	1990	1.64791	2.11885	1.19974
Deaths	Antigua and Barbuda	Both	Age-standardized	Stroke	Secondhand smoke	Rate	1990	1.86301	2.38695	1.35362
Deaths	Maldives	Both	All ages	Stroke	Secondhand smoke	Number	1990	4.87268	6.44803	3.44328
Deaths	Maldives	Both	All ages	Stroke	Secondhand smoke	Rate	1990	2.19568	2.90555	1.55158
Deaths	Maldives	Both	Age-standardized	Stroke	Secondhand smoke	Rate	1990	5.66415	7.42474	4.0997
Deaths	India	Both	All ages	Stroke	Secondhand smoke	Number	1990	13852.5	18608.2	9503.23
Deaths	India	Both	All ages	Stroke	Secondhand smoke	Rate	1990	1.61907	2.17491	1.11073
Deaths	India	Both	Age-standardized	Stroke	Secondhand smoke	Rate	1990	3.48464	4.70608	2.41885
Deaths	Angola	Both	All ages	Stroke	Secondhand smoke	Number	1990	102.401	147.277	66.3784
Deaths	Gambia	Both	All ages	Stroke	Secondhand smoke	Number	1990	11.1477	16.0788	7.26633
Deaths	Gambia	Both	All ages	Stroke	Secondhand smoke	Rate	1990	1.12382	1.62092	0.732528
Deaths	Gambia	Both	Age-standardized	Stroke	Secondhand smoke	Rate	1990	3.40779	4.81043	2.30557
Deaths	Saint Vincent and the Grenadines	Both	All ages	Stroke	Secondhand smoke	Number	1990	1.4096	1.84157	1.00073
Deaths	Saint Vincent and the Grenadines	Both	All ages	Stroke	Secondhand smoke	Rate	1990	1.28076	1.67325	0.909259
Deaths	Georgia	Both	All ages	Stroke	Secondhand smoke	Number	1990	451.057	577.64	327.928
Deaths	Georgia	Both	All ages	Stroke	Secondhand smoke	Rate	1990	8.1883	10.4862	5.95306
Deaths	Georgia	Both	Age-standardized	Stroke	Secondhand smoke	Rate	1990	7.76962	9.8889	5.81632
Deaths	Tajikistan	Both	All ages	Stroke	Secondhand smoke	Number	1990	116.14	147.606	85.7552
Deaths	Tajikistan	Both	All ages	Stroke	Secondhand smoke	Rate	1990	2.16049	2.74583	1.59526
Deaths	Tajikistan	Both	Age-standardized	Stroke	Secondhand smoke	Rate	1990	4.19162	5.32911	3.09545
Deaths	Guinea	Both	All ages	Stroke	Secondhand smoke	Number	1990	76.9911	107.102	53.0679
Deaths	Guinea	Both	All ages	Stroke	Secondhand smoke	Rate	1990	1.24453	1.73125	0.857819
Deaths	Cuba	Both	All ages	Stroke	Secondhand smoke	Number	1990	235.292	296.007	175.468
Deaths	Cuba	Both	All ages	Stroke	Secondhand smoke	Rate	1990	2.17214	2.73264	1.61986
Deaths	Cuba	Both	Age-standardized	Stroke	Secondhand smoke	Rate	1990	2.30698	2.9056	1.72722
Deaths	Albania	Both	All ages	Stroke	Secondhand smoke	Number	1990	125.653	161.817	93.8945
Deaths	Albania	Both	All ages	Stroke	Secondhand smoke	Rate	1990	3.79627	4.88885	2.83676
Deaths	Albania	Both	Age-standardized	Stroke	Secondhand smoke	Rate	1990	7.01291	9.16605	5.17813
Deaths	Bolivia (Plurinational State of)	Both	All ages	Stroke	Secondhand smoke	Number	1990	55.2808	77.6616	35.5899
Deaths	Bolivia (Plurinational State of)	Both	All ages	Stroke	Secondhand smoke	Rate	1990	0.86093	1.20948	0.554268
Deaths	Bolivia (Plurinational State of)	Both	Age-standardized	Stroke	Secondhand smoke	Rate	1990	1.65114	2.31346	1.07055
Deaths	Bulgaria	Both	All ages	Stroke	Secondhand smoke	Number	1990	958.197	1231.03	696.14
Deaths	Bulgaria	Both	All ages	Stroke	Secondhand smoke	Rate	1990	11.0376	14.1805	8.01896
Deaths	Bulgaria	Both	Age-standardized	Stroke	Secondhand smoke	Rate	1990	8.24965	10.4484	6.24011
Deaths	Angola	Both	All ages	Stroke	Secondhand smoke	Rate	1990	0.992425	1.42734	0.643308
Deaths	Angola	Both	Age-standardized	Stroke	Secondhand smoke	Rate	1990	2.45949	3.52384	1.60563
Deaths	Brunei Darussalam	Both	All ages	Stroke	Secondhand smoke	Number	1990	3.59182	4.6469	2.606
Deaths	Brunei Darussalam	Both	All ages	Stroke	Secondhand smoke	Rate	1990	1.38927	1.79736	1.00797
Deaths	Brunei Darussalam	Both	Age-standardized	Stroke	Secondhand smoke	Rate	1990	3.72208	4.77246	2.73337
Deaths	Chad	Both	All ages	Stroke	Secondhand smoke	Number	1990	57.2615	80.1017	37.6399
Deaths	Chad	Both	All ages	Stroke	Secondhand smoke	Rate	1990	0.950869	1.33015	0.625039
Deaths	Chad	Both	Age-standardized	Stroke	Secondhand smoke	Rate	1990	2.0489	2.84475	1.3494
Deaths	Lao People's Democratic Republic	Both	Age-standardized	Stroke	Secondhand smoke	Rate	1990	8.56653	11.9867	5.72069
Deaths	Cameroon	Both	All ages	Stroke	Secondhand smoke	Number	1990	87.062	118.928	58.3774
Deaths	Cameroon	Both	All ages	Stroke	Secondhand smoke	Rate	1990	0.837869	1.14454	0.561813
Deaths	Cameroon	Both	Age-standardized	Stroke	Secondhand smoke	Rate	1990	1.9477	2.64208	1.33304
Deaths	Benin	Both	All ages	Stroke	Secondhand smoke	Number	1990	45.9333	62.4696	30.4358
Deaths	Benin	Both	All ages	Stroke	Secondhand smoke	Rate	1990	0.946562	1.28733	0.6272
Deaths	Benin	Both	Age-standardized	Stroke	Secondhand smoke	Rate	1990	2.32905	3.19742	1.55677
Deaths	Zimbabwe	Both	All ages	Stroke	Secondhand smoke	Number	1990	68.5565	93.1783	46.9337
Deaths	Zimbabwe	Both	All ages	Stroke	Secondhand smoke	Rate	1990	0.663139	0.901303	0.453984
Deaths	Zimbabwe	Both	Age-standardized	Stroke	Secondhand smoke	Rate	1990	1.86418	2.5498	1.30599
Deaths	Congo	Both	All ages	Stroke	Secondhand smoke	Number	1990	30.2041	42.7614	18.9788
Deaths	Congo	Both	All ages	Stroke	Secondhand smoke	Rate	1990	1.23544	1.74907	0.776288
Deaths	Congo	Both	Age-standardized	Stroke	Secondhand smoke	Rate	1990	2.77486	3.93607	1.74653
Deaths	Botswana	Both	Age-standardized	Stroke	Secondhand smoke	Rate	1990	6.15858	8.65673	4.04375
Deaths	Belarus	Both	All ages	Stroke	Secondhand smoke	Number	1990	409.522	528.804	300.562
Deaths	Mauritania	Both	All ages	Stroke	Secondhand smoke	Number	1990	29.201	39.3196	19.6958
Deaths	Mauritania	Both	All ages	Stroke	Secondhand smoke	Rate	1990	1.41313	1.9028	0.953144
Deaths	Mauritania	Both	Age-standardized	Stroke	Secondhand smoke	Rate	1990	2.9418	3.91613	2.01245
Deaths	Peru	Both	All ages	Stroke	Secondhand smoke	Number	1990	138.789	190.728	96.7189
Deaths	Peru	Both	All ages	Stroke	Secondhand smoke	Rate	1990	0.638701	0.877722	0.445095
Deaths	Comoros	Both	All ages	Stroke	Secondhand smoke	Number	1990	8.41393	12.6345	4.51242
Deaths	Comoros	Both	All ages	Stroke	Secondhand smoke	Rate	1990	1.80655	2.71275	0.96886
Deaths	Comoros	Both	Age-standardized	Stroke	Secondhand smoke	Rate	1990	3.80322	5.63298	2.09754
Deaths	Colombia	Both	Age-standardized	Stroke	Secondhand smoke	Rate	1990	1.75916	2.29929	1.24456
Deaths	Iceland	Both	All ages	Stroke	Secondhand smoke	Number	1990	3.83707	4.88954	2.92115
Deaths	Iceland	Both	All ages	Stroke	Secondhand smoke	Rate	1990	1.51083	1.92524	1.15019
Deaths	Iceland	Both	Age-standardized	Stroke	Secondhand smoke	Rate	1990	1.32899	1.67833	1.012
Deaths	Liberia	Both	All ages	Stroke	Secondhand smoke	Number	1990	18.9138	26.6336	12.2952
Deaths	Liberia	Both	All ages	Stroke	Secondhand smoke	Rate	1990	0.962909	1.35593	0.625954
Deaths	Liberia	Both	Age-standardized	Stroke	Secondhand smoke	Rate	1990	1.75801	2.43595	1.17196
Deaths	Serbia	Both	All ages	Stroke	Secondhand smoke	Number	1990	803.863	1034.66	583.981
Deaths	Serbia	Both	All ages	Stroke	Secondhand smoke	Rate	1990	8.55403	11.0099	6.21423
Deaths	Serbia	Both	Age-standardized	Stroke	Secondhand smoke	Rate	1990	7.976	10.4318	5.72263
Deaths	Slovenia	Both	All ages	Stroke	Secondhand smoke	Number	1990	81.8748	116.756	54.5406
Deaths	Slovenia	Both	All ages	Stroke	Secondhand smoke	Rate	1990	4.1538	5.92347	2.76704
Deaths	Slovenia	Both	Age-standardized	Stroke	Secondhand smoke	Rate	1990	3.40481	4.80371	2.27383
Deaths	Colombia	Both	All ages	Stroke	Secondhand smoke	Number	1990	302.908	391.754	217.022
Deaths	Colombia	Both	All ages	Stroke	Secondhand smoke	Rate	1990	0.930666	1.20364	0.666786
Deaths	Jamaica	Both	All ages	Stroke	Secondhand smoke	Number	1990	46.7992	60.1257	33.9036
Deaths	Jamaica	Both	All ages	Stroke	Secondhand smoke	Rate	1990	1.97991	2.54371	1.43435
Deaths	Jamaica	Both	Age-standardized	Stroke	Secondhand smoke	Rate	1990	2.62231	3.33222	1.91241
Deaths	Dominican Republic	Both	All ages	Stroke	Secondhand smoke	Number	1990	69.1896	88.6737	51.1264
Deaths	Dominican Republic	Both	All ages	Stroke	Secondhand smoke	Rate	1990	0.960549	1.23104	0.70978
Deaths	Dominican Republic	Both	Age-standardized	Stroke	Secondhand smoke	Rate	1990	1.83618	2.34965	1.35337
Deaths	Saudi Arabia	Both	All ages	Stroke	Secondhand smoke	Number	1990	283.959	396.114	189.764
Deaths	Saudi Arabia	Both	All ages	Stroke	Secondhand smoke	Rate	1990	1.76975	2.46876	1.18269
Deaths	Saudi Arabia	Both	Age-standardized	Stroke	Secondhand smoke	Rate	1990	5.18931	7.11419	3.53455
Deaths	Barbados	Both	All ages	Stroke	Secondhand smoke	Number	1990	4.28566	5.6168	3.08163
Deaths	Barbados	Both	All ages	Stroke	Secondhand smoke	Rate	1990	1.68796	2.21225	1.21374
Deaths	Barbados	Both	Age-standardized	Stroke	Secondhand smoke	Rate	1990	1.47955	1.90757	1.09922
Deaths	Cyprus	Both	All ages	Stroke	Secondhand smoke	Number	1990	16.3209	21.6202	11.6845
Deaths	Cyprus	Both	All ages	Stroke	Secondhand smoke	Rate	1990	2.09779	2.77893	1.50186
Deaths	Cyprus	Both	Age-standardized	Stroke	Secondhand smoke	Rate	1990	2.39012	3.19177	1.75048
Deaths	Czechia	Both	All ages	Stroke	Secondhand smoke	Number	1990	597.467	783.28	432.399
Deaths	Czechia	Both	All ages	Stroke	Secondhand smoke	Rate	1990	5.80208	7.60653	4.19908
Deaths	Czechia	Both	Age-standardized	Stroke	Secondhand smoke	Rate	1990	4.40631	5.69577	3.3199
Deaths	Germany	Both	All ages	Stroke	Secondhand smoke	Number	1990	1449.07	1843.14	1074.98
Deaths	Germany	Both	All ages	Stroke	Secondhand smoke	Rate	1990	1.81267	2.30562	1.34472
Deaths	Germany	Both	Age-standardized	Stroke	Secondhand smoke	Rate	1990	1.17551	1.48703	0.885184
Deaths	Chile	Both	All ages	Stroke	Secondhand smoke	Number	1990	341.044	444.402	243.736
Deaths	Chile	Both	All ages	Stroke	Secondhand smoke	Rate	1990	2.56807	3.34635	1.83534
Deaths	Guyana	Both	All ages	Stroke	Secondhand smoke	Number	1990	29.4328	40.0679	20.4177
Deaths	Guyana	Both	All ages	Stroke	Secondhand smoke	Rate	1990	3.82212	5.20318	2.65142
Deaths	Guyana	Both	Age-standardized	Stroke	Secondhand smoke	Rate	1990	7.74609	10.4919	5.39643
Deaths	Pakistan	Both	All ages	Stroke	Secondhand smoke	Number	1990	2470.94	3412.33	1656.3
Deaths	Pakistan	Both	All ages	Stroke	Secondhand smoke	Rate	1990	2.18984	3.02413	1.46787
Deaths	Pakistan	Both	Age-standardized	Stroke	Secondhand smoke	Rate	1990	4.46657	6.25166	2.95943
Deaths	Paraguay	Both	All ages	Stroke	Secondhand smoke	Number	1990	63.7564	82.5813	46.9506
Deaths	Paraguay	Both	All ages	Stroke	Secondhand smoke	Rate	1990	1.57598	2.04131	1.16056
Deaths	Peru	Both	Age-standardized	Stroke	Secondhand smoke	Rate	1990	1.12097	1.54514	0.777839
Deaths	Eritrea	Both	All ages	Stroke	Secondhand smoke	Number	1990	25.1967	37.052	15.6984
Deaths	Eritrea	Both	All ages	Stroke	Secondhand smoke	Rate	1990	0.839491	1.23448	0.523032
Deaths	Belarus	Both	All ages	Stroke	Secondhand smoke	Rate	1990	3.91124	5.05047	2.87059
Deaths	Belarus	Both	Age-standardized	Stroke	Secondhand smoke	Rate	1990	3.20438	4.08673	2.37168
Deaths	Paraguay	Both	Age-standardized	Stroke	Secondhand smoke	Rate	1990	2.89138	3.72441	2.12149
Deaths	Chile	Both	Age-standardized	Stroke	Secondhand smoke	Rate	1990	3.60643	4.66183	2.6214
Deaths	Bahrain	Both	All ages	Stroke	Secondhand smoke	Number	1990	4.56589	5.92071	3.32468
Deaths	Bahrain	Both	All ages	Stroke	Secondhand smoke	Rate	1990	0.898712	1.16538	0.654402
Deaths	Bahrain	Both	Age-standardized	Stroke	Secondhand smoke	Rate	1990	3.12164	4.11831	2.28542
Deaths	Nigeria	Both	All ages	Stroke	Secondhand smoke	Number	1990	786.248	1229.14	464.423
Deaths	Nigeria	Both	All ages	Stroke	Secondhand smoke	Rate	1990	0.871798	1.36288	0.514956
Deaths	Nigeria	Both	Age-standardized	Stroke	Secondhand smoke	Rate	1990	1.86388	2.86199	1.11757
Deaths	Luxembourg	Both	All ages	Stroke	Secondhand smoke	Number	1990	11.4446	14.8257	8.50949
Deaths	Luxembourg	Both	All ages	Stroke	Secondhand smoke	Rate	1990	3.00178	3.8886	2.23194
Deaths	Luxembourg	Both	Age-standardized	Stroke	Secondhand smoke	Rate	1990	2.12891	2.72691	1.61611
Deaths	Viet Nam	Both	All ages	Stroke	Secondhand smoke	Number	1990	2704.78	3748.09	1788.26
Deaths	Viet Nam	Both	All ages	Stroke	Secondhand smoke	Rate	1990	3.98101	5.5166	2.63204
Deaths	Viet Nam	Both	Age-standardized	Stroke	Secondhand smoke	Rate	1990	7.18605	9.98798	4.74282
Deaths	Afghanistan	Both	All ages	Stroke	Secondhand smoke	Number	1990	473.649	673.493	294.139
Deaths	Afghanistan	Both	All ages	Stroke	Secondhand smoke	Rate	1990	4.14795	5.89808	2.5759
Deaths	Afghanistan	Both	Age-standardized	Stroke	Secondhand smoke	Rate	1990	6.98384	9.8652	4.35439
Deaths	Seychelles	Both	Age-standardized	Stroke	Secondhand smoke	Rate	1990	3.53157	4.59404	2.55385
Deaths	Philippines	Both	All ages	Stroke	Secondhand smoke	Number	1990	798.442	1061.18	573.234
Deaths	Philippines	Both	All ages	Stroke	Secondhand smoke	Rate	1990	1.26159	1.67674	0.905746
Deaths	Philippines	Both	Age-standardized	Stroke	Secondhand smoke	Rate	1990	3.31602	4.42282	2.3905
Deaths	Democratic People's Republic of Korea	Both	All ages	Stroke	Secondhand smoke	Number	1990	1360.05	1829.91	929.743
Deaths	Democratic People's Republic of Korea	Both	All ages	Stroke	Secondhand smoke	Rate	1990	6.45954	8.69117	4.41581
Deaths	Democratic People's Republic of Korea	Both	Age-standardized	Stroke	Secondhand smoke	Rate	1990	9.37596	12.5484	6.51787
Deaths	Oman	Both	All ages	Stroke	Secondhand smoke	Number	1990	22.0927	31.8482	14.0931
Deaths	Oman	Both	All ages	Stroke	Secondhand smoke	Rate	1990	1.13693	1.63896	0.725255
Deaths	Oman	Both	Age-standardized	Stroke	Secondhand smoke	Rate	1990	3.79654	5.39567	2.49271
Deaths	Senegal	Both	All ages	Stroke	Secondhand smoke	Number	1990	126.585	168.911	88.2738
Deaths	Senegal	Both	All ages	Stroke	Secondhand smoke	Rate	1990	1.66107	2.21648	1.15835
Deaths	Senegal	Both	Age-standardized	Stroke	Secondhand smoke	Rate	1990	4.14859	5.4901	2.95477
Deaths	Thailand	Both	All ages	Stroke	Secondhand smoke	Number	1990	1136.11	1497.71	794.557
Deaths	Thailand	Both	All ages	Stroke	Secondhand smoke	Rate	1990	1.99753	2.6333	1.397
Deaths	Thailand	Both	Age-standardized	Stroke	Secondhand smoke	Rate	1990	3.51035	4.64072	2.47675
Deaths	Iran (Islamic Republic of)	Both	All ages	Stroke	Secondhand smoke	Number	1990	792.521	1044.95	559.851
Deaths	Iran (Islamic Republic of)	Both	All ages	Stroke	Secondhand smoke	Rate	1990	1.35381	1.78502	0.956355
Deaths	Iran (Islamic Republic of)	Both	Age-standardized	Stroke	Secondhand smoke	Rate	1990	3.62458	4.79406	2.59083
Deaths	Republic of Moldova	Both	All ages	Stroke	Secondhand smoke	Number	1990	179.518	227.924	132.243
Deaths	Republic of Moldova	Both	All ages	Stroke	Secondhand smoke	Rate	1990	4.03743	5.1261	2.9742
Deaths	Republic of Moldova	Both	Age-standardized	Stroke	Secondhand smoke	Rate	1990	4.2983	5.39365	3.27233
Deaths	Latvia	Both	Age-standardized	Stroke	Secondhand smoke	Rate	1990	4.82853	6.1933	3.53708
Deaths	Austria	Both	All ages	Stroke	Secondhand smoke	Number	1990	168.129	220.974	121.405
Deaths	Austria	Both	All ages	Stroke	Secondhand smoke	Rate	1990	2.16423	2.84447	1.56278
Deaths	Austria	Both	Age-standardized	Stroke	Secondhand smoke	Rate	1990	1.4175	1.8184	1.04001
Deaths	Kenya	Both	All ages	Stroke	Secondhand smoke	Number	1990	152.592	217.066	97.593
Deaths	Kenya	Both	All ages	Stroke	Secondhand smoke	Rate	1990	0.65791	0.935891	0.420778
Deaths	Kenya	Both	Age-standardized	Stroke	Secondhand smoke	Rate	1990	1.91153	2.71658	1.24501
Deaths	Finland	Both	All ages	Stroke	Secondhand smoke	Number	1990	82.5293	106.517	60.2703
Deaths	Finland	Both	All ages	Stroke	Secondhand smoke	Rate	1990	1.64724	2.12602	1.20297
Deaths	Finland	Both	Age-standardized	Stroke	Secondhand smoke	Rate	1990	1.19396	1.52429	0.883208
Deaths	Mozambique	Both	All ages	Stroke	Secondhand smoke	Number	1990	132.791	191.218	81.5516
Deaths	Mozambique	Both	All ages	Stroke	Secondhand smoke	Rate	1990	1.01592	1.46292	0.623913
Deaths	Mozambique	Both	Age-standardized	Stroke	Secondhand smoke	Rate	1990	2.21584	3.18966	1.38735
Deaths	Nicaragua	Both	Age-standardized	Stroke	Secondhand smoke	Rate	1990	1.6489	2.16449	1.13175
Deaths	Republic of Korea	Both	All ages	Stroke	Secondhand smoke	Number	1990	1648.3	2091.94	1206.85
Deaths	Republic of Korea	Both	All ages	Stroke	Secondhand smoke	Rate	1990	3.71759	4.7182	2.72195
Deaths	Republic of Korea	Both	Age-standardized	Stroke	Secondhand smoke	Rate	1990	6.11991	7.86686	4.50173
Deaths	Netherlands	Both	Age-standardized	Stroke	Secondhand smoke	Rate	1990	1.26344	1.58934	0.937676
Deaths	Fiji	Both	All ages	Stroke	Secondhand smoke	Number	1990	17.3147	23.5949	11.8879
Deaths	Fiji	Both	All ages	Stroke	Secondhand smoke	Rate	1990	2.28025	3.10731	1.56557
Deaths	Fiji	Both	Age-standardized	Stroke	Secondhand smoke	Rate	1990	4.95835	6.73804	3.35748
Deaths	Malawi	Both	All ages	Stroke	Secondhand smoke	Number	1990	79.3295	111.153	52.6715
Deaths	Malawi	Both	All ages	Stroke	Secondhand smoke	Rate	1990	0.830181	1.16321	0.551206
Deaths	Malawi	Both	Age-standardized	Stroke	Secondhand smoke	Rate	1990	2.03045	2.82389	1.40213
Deaths	Latvia	Both	All ages	Stroke	Secondhand smoke	Number	1990	171.92	222.585	125.54
Deaths	Latvia	Both	All ages	Stroke	Secondhand smoke	Rate	1990	6.46636	8.37202	4.7219
Deaths	Tunisia	Both	All ages	Stroke	Secondhand smoke	Number	1990	199.187	265.66	140.046
Deaths	Tunisia	Both	All ages	Stroke	Secondhand smoke	Rate	1990	2.36023	3.14789	1.65946
Deaths	Tunisia	Both	Age-standardized	Stroke	Secondhand smoke	Rate	1990	4.55294	6.0332	3.20323
Deaths	Lebanon	Both	All ages	Stroke	Secondhand smoke	Number	1990	37.2725	49.4075	26.7938
Deaths	Lebanon	Both	All ages	Stroke	Secondhand smoke	Rate	1990	1.13806	1.50858	0.818107
Deaths	Lebanon	Both	Age-standardized	Stroke	Secondhand smoke	Rate	1990	1.93697	2.56062	1.39928
Deaths	Brazil	Both	All ages	Stroke	Secondhand smoke	Number	1990	4404.2	5539.81	3268.15
Deaths	Brazil	Both	All ages	Stroke	Secondhand smoke	Rate	1990	2.9591	3.7221	2.19582
Deaths	Brazil	Both	Age-standardized	Stroke	Secondhand smoke	Rate	1990	4.98278	6.27988	3.69819
Deaths	Botswana	Both	All ages	Stroke	Secondhand smoke	Number	1990	31.5942	44.9692	20.1298
Deaths	Botswana	Both	All ages	Stroke	Secondhand smoke	Rate	1990	2.42717	3.45469	1.54644
Deaths	Seychelles	Both	All ages	Stroke	Secondhand smoke	Number	1990	1.98738	2.58811	1.43173
Deaths	Seychelles	Both	All ages	Stroke	Secondhand smoke	Rate	1990	2.72138	3.54398	1.96052
Deaths	Burundi	Both	All ages	Stroke	Secondhand smoke	Number	1990	61.7143	89.88	38.6448
Deaths	Burundi	Both	All ages	Stroke	Secondhand smoke	Rate	1990	1.1078	1.61339	0.693692
Deaths	Jordan	Both	All ages	Stroke	Secondhand smoke	Number	1990	71.5446	93.4527	50.1149
Deaths	Jordan	Both	All ages	Stroke	Secondhand smoke	Rate	1990	1.89616	2.4768	1.32821
Deaths	Jordan	Both	Age-standardized	Stroke	Secondhand smoke	Rate	1990	6.34687	8.29032	4.45821
Deaths	Burundi	Both	Age-standardized	Stroke	Secondhand smoke	Rate	1990	2.46518	3.59391	1.55874
Deaths	Honduras	Both	All ages	Stroke	Secondhand smoke	Number	1990	44.8729	61.1597	32.019
Deaths	Honduras	Both	All ages	Stroke	Secondhand smoke	Rate	1990	0.953011	1.29891	0.680018
Deaths	Honduras	Both	Age-standardized	Stroke	Secondhand smoke	Rate	1990	2.08976	2.87707	1.48802
Deaths	United Arab Emirates	Both	All ages	Stroke	Secondhand smoke	Number	1990	24.2864	35.2024	16.0827
Deaths	United Arab Emirates	Both	All ages	Stroke	Secondhand smoke	Rate	1990	1.2973	1.8804	0.859085
Deaths	Vanuatu	Both	All ages	Stroke	Secondhand smoke	Number	1990	4.17273	6.19253	2.56122
Deaths	Vanuatu	Both	All ages	Stroke	Secondhand smoke	Rate	1990	2.75641	4.09064	1.69188
Deaths	Vanuatu	Both	Age-standardized	Stroke	Secondhand smoke	Rate	1990	6.11191	9.00547	3.87275
Deaths	Solomon Islands	Both	All ages	Stroke	Secondhand smoke	Number	1990	18.5764	26.8885	12.3717
Deaths	Solomon Islands	Both	All ages	Stroke	Secondhand smoke	Rate	1990	5.45651	7.89805	3.634
Deaths	Solomon Islands	Both	Age-standardized	Stroke	Secondhand smoke	Rate	1990	13.2155	18.41	8.85316
Deaths	Namibia	Both	All ages	Stroke	Secondhand smoke	Number	1990	27.7958	38.8629	17.7589
Deaths	Namibia	Both	All ages	Stroke	Secondhand smoke	Rate	1990	1.97178	2.75686	1.25978
Deaths	Namibia	Both	Age-standardized	Stroke	Secondhand smoke	Rate	1990	4.09328	5.617	2.73817
Deaths	United Republic of Tanzania	Both	All ages	Stroke	Secondhand smoke	Number	1990	263.506	371.993	170.993
Deaths	United Republic of Tanzania	Both	All ages	Stroke	Secondhand smoke	Rate	1990	1.01734	1.43619	0.660169
Deaths	United Republic of Tanzania	Both	Age-standardized	Stroke	Secondhand smoke	Rate	1990	2.4086	3.38413	1.60475
Deaths	United Arab Emirates	Both	Age-standardized	Stroke	Secondhand smoke	Rate	1990	6.70833	9.84956	4.47418
Deaths	Indonesia	Both	All ages	Stroke	Secondhand smoke	Number	1990	5942.1	7704.76	4227.35
Deaths	Indonesia	Both	All ages	Stroke	Secondhand smoke	Rate	1990	3.20541	4.15625	2.2804
Deaths	Papua New Guinea	Both	All ages	Stroke	Secondhand smoke	Number	1990	96.9594	144.386	56.3038
Deaths	Papua New Guinea	Both	All ages	Stroke	Secondhand smoke	Rate	1990	2.3721	3.53238	1.37746
Deaths	Papua New Guinea	Both	Age-standardized	Stroke	Secondhand smoke	Rate	1990	5.41698	8.05585	3.17701
Deaths	Central African Republic	Both	Age-standardized	Stroke	Secondhand smoke	Rate	1990	2.83532	4.07921	1.78712
Deaths	Argentina	Both	All ages	Stroke	Secondhand smoke	Number	1990	1171.32	1489.21	876.158
Deaths	Argentina	Both	All ages	Stroke	Secondhand smoke	Rate	1990	3.53653	4.49632	2.64535
Deaths	Argentina	Both	Age-standardized	Stroke	Secondhand smoke	Rate	1990	3.73937	4.73873	2.80248
Deaths	Azerbaijan	Both	All ages	Stroke	Secondhand smoke	Number	1990	243.614	305.991	179.848
Deaths	Azerbaijan	Both	All ages	Stroke	Secondhand smoke	Rate	1990	3.32306	4.17392	2.45325
Deaths	Azerbaijan	Both	Age-standardized	Stroke	Secondhand smoke	Rate	1990	5.13529	6.49037	3.81513
Deaths	Netherlands	Both	All ages	Stroke	Secondhand smoke	Number	1990	251.286	320.849	185.046
Deaths	Netherlands	Both	All ages	Stroke	Secondhand smoke	Rate	1990	1.68384	2.14998	1.23998
Deaths	El Salvador	Both	All ages	Stroke	Secondhand smoke	Number	1990	28.4041	36.9808	20.3515
Deaths	El Salvador	Both	All ages	Stroke	Secondhand smoke	Rate	1990	0.539231	0.702053	0.386358
Deaths	El Salvador	Both	Age-standardized	Stroke	Secondhand smoke	Rate	1990	0.920344	1.20219	0.652656
Deaths	Ukraine	Both	Age-standardized	Stroke	Secondhand smoke	Rate	1990	4.66055	5.98932	3.45107
Deaths	Andorra	Both	All ages	Stroke	Secondhand smoke	Number	1990	0.373272	0.535754	0.246564
Deaths	Zambia	Both	All ages	Stroke	Secondhand smoke	Number	1990	76.0456	107.862	48.9922
Deaths	Zambia	Both	All ages	Stroke	Secondhand smoke	Rate	1990	0.95739	1.35794	0.616797
Deaths	Zambia	Both	Age-standardized	Stroke	Secondhand smoke	Rate	1990	2.68262	3.77636	1.75625
Deaths	Venezuela (Bolivarian Republic of)	Both	All ages	Stroke	Secondhand smoke	Number	1990	218.345	281.526	155.752
Deaths	Venezuela (Bolivarian Republic of)	Both	All ages	Stroke	Secondhand smoke	Rate	1990	1.15956	1.4951	0.827156
Deaths	Venezuela (Bolivarian Republic of)	Both	Age-standardized	Stroke	Secondhand smoke	Rate	1990	2.27573	2.95173	1.6132
Deaths	Haiti	Both	All ages	Stroke	Secondhand smoke	Number	1990	113.055	162.818	70.8525
Deaths	Haiti	Both	All ages	Stroke	Secondhand smoke	Rate	1990	1.77878	2.56175	1.11478
Deaths	Haiti	Both	Age-standardized	Stroke	Secondhand smoke	Rate	1990	3.40505	4.8712	2.12357
Deaths	United States of America	Both	All ages	Stroke	Secondhand smoke	Number	1990	2728.51	3344.02	2089.79
Deaths	United States of America	Both	All ages	Stroke	Secondhand smoke	Rate	1990	1.07589	1.31859	0.82403
Deaths	United States of America	Both	Age-standardized	Stroke	Secondhand smoke	Rate	1990	0.878689	1.08221	0.679012
Deaths	Ukraine	Both	All ages	Stroke	Secondhand smoke	Number	1990	3207.95	4162.61	2354.65
Deaths	Ukraine	Both	All ages	Stroke	Secondhand smoke	Rate	1990	6.09145	7.90421	4.47114
Deaths	Morocco	Both	All ages	Stroke	Secondhand smoke	Number	1990	602.537	810.443	408.073
Deaths	Morocco	Both	All ages	Stroke	Secondhand smoke	Rate	1990	2.3819	3.20377	1.61316
Deaths	Morocco	Both	Age-standardized	Stroke	Secondhand smoke	Rate	1990	4.77643	6.48151	3.27844
Deaths	Bosnia and Herzegovina	Both	Age-standardized	Stroke	Secondhand smoke	Rate	1990	4.56392	5.89648	3.35084
Deaths	Sweden	Both	Age-standardized	Stroke	Secondhand smoke	Rate	1990	0.802843	1.02864	0.598258
Deaths	Marshall Islands	Both	All ages	Stroke	Secondhand smoke	Number	1990	1.31615	1.7823	0.883614
Deaths	Marshall Islands	Both	All ages	Stroke	Secondhand smoke	Rate	1990	2.87819	3.89756	1.9323
Deaths	Marshall Islands	Both	Age-standardized	Stroke	Secondhand smoke	Rate	1990	8.08286	10.8983	5.38827
Deaths	Suriname	Both	All ages	Stroke	Secondhand smoke	Number	1990	10.0273	12.9321	7.4959
Deaths	Suriname	Both	All ages	Stroke	Secondhand smoke	Rate	1990	2.59366	3.34501	1.93889
Deaths	Suriname	Both	Age-standardized	Stroke	Secondhand smoke	Rate	1990	3.8917	5.02804	2.90501
Deaths	Bahamas	Both	All ages	Stroke	Secondhand smoke	Number	1990	2.84875	3.65726	2.10741
Deaths	Bahamas	Both	All ages	Stroke	Secondhand smoke	Rate	1990	1.11079	1.42604	0.821724
Deaths	Bahamas	Both	Age-standardized	Stroke	Secondhand smoke	Rate	1990	1.82054	2.37838	1.3345
Deaths	C么te d'Ivoire	Both	All ages	Stroke	Secondhand smoke	Number	1990	122.03	169.061	83.0115
Deaths	C么te d'Ivoire	Both	All ages	Stroke	Secondhand smoke	Rate	1990	0.998075	1.38274	0.678948
Deaths	C么te d'Ivoire	Both	Age-standardized	Stroke	Secondhand smoke	Rate	1990	3.04361	4.14278	2.07364
Deaths	Gabon	Both	All ages	Stroke	Secondhand smoke	Number	1990	13.5522	19.1546	8.7669
Deaths	Gabon	Both	All ages	Stroke	Secondhand smoke	Rate	1990	1.36678	1.9318	0.884169
Deaths	Gabon	Both	Age-standardized	Stroke	Secondhand smoke	Rate	1990	2.48421	3.48077	1.64486
Deaths	Ireland	Both	All ages	Stroke	Secondhand smoke	Number	1990	72.3172	92.8003	53.8769
Deaths	Ireland	Both	All ages	Stroke	Secondhand smoke	Rate	1990	2.00811	2.57688	1.49606
Deaths	Ireland	Both	Age-standardized	Stroke	Secondhand smoke	Rate	1990	1.81495	2.30641	1.3804
Deaths	Mongolia	Both	All ages	Stroke	Secondhand smoke	Number	1990	72.1435	100.329	49.6435
Deaths	Mongolia	Both	All ages	Stroke	Secondhand smoke	Rate	1990	3.34978	4.65851	2.30506
Deaths	Mongolia	Both	Age-standardized	Stroke	Secondhand smoke	Rate	1990	6.84629	9.36266	4.72467
Deaths	Nicaragua	Both	All ages	Stroke	Secondhand smoke	Number	1990	24.7641	32.3735	17.2941
Deaths	Nicaragua	Both	All ages	Stroke	Secondhand smoke	Rate	1990	0.637082	0.83284	0.444907
Deaths	Hungary	Both	All ages	Stroke	Secondhand smoke	Number	1990	869.931	1108.14	644.786
Deaths	Hungary	Both	All ages	Stroke	Secondhand smoke	Rate	1990	8.37064	10.6628	6.20426
Deaths	Hungary	Both	Age-standardized	Stroke	Secondhand smoke	Rate	1990	6.13873	7.7585	4.61112
Deaths	Bhutan	Both	All ages	Stroke	Secondhand smoke	Number	1990	4.92511	7.27978	3.12622
Deaths	Bhutan	Both	All ages	Stroke	Secondhand smoke	Rate	1990	0.804539	1.18918	0.510681
Deaths	Bhutan	Both	Age-standardized	Stroke	Secondhand smoke	Rate	1990	2.12408	3.13969	1.36196
Deaths	Burkina Faso	Both	All ages	Stroke	Secondhand smoke	Rate	1990	0.823868	1.17317	0.528959
Deaths	Burkina Faso	Both	Age-standardized	Stroke	Secondhand smoke	Rate	1990	1.85578	2.61801	1.21098
Deaths	Ecuador	Both	All ages	Stroke	Secondhand smoke	Number	1990	68.3512	88.8573	49.3832
Deaths	Ecuador	Both	All ages	Stroke	Secondhand smoke	Rate	1990	0.681727	0.886252	0.492542
Deaths	Ecuador	Both	Age-standardized	Stroke	Secondhand smoke	Rate	1990	1.21469	1.58081	0.866002
Deaths	Andorra	Both	All ages	Stroke	Secondhand smoke	Rate	1990	0.690067	0.990447	0.455823
Deaths	Andorra	Both	Age-standardized	Stroke	Secondhand smoke	Rate	1990	0.750627	1.06743	0.510867
Deaths	Ghana	Both	All ages	Stroke	Secondhand smoke	Number	1990	93.7111	132.073	60.3866
Deaths	Ghana	Both	All ages	Stroke	Secondhand smoke	Rate	1990	0.624056	0.879524	0.402136
Deaths	Ghana	Both	Age-standardized	Stroke	Secondhand smoke	Rate	1990	1.4156	1.95895	0.935707
Deaths	Dominica	Both	Age-standardized	Stroke	Secondhand smoke	Rate	1990	1.43238	1.8879	1.02032
Deaths	Italy	Both	All ages	Stroke	Secondhand smoke	Number	1990	1597.83	2059.1	1187.72
Deaths	Italy	Both	All ages	Stroke	Secondhand smoke	Rate	1990	2.81316	3.62529	2.09113
Deaths	Italy	Both	Age-standardized	Stroke	Secondhand smoke	Rate	1990	1.82945	2.32381	1.37302
Deaths	Portugal	Both	All ages	Stroke	Secondhand smoke	Number	1990	638.01	822.766	470.854
Deaths	Portugal	Both	All ages	Stroke	Secondhand smoke	Rate	1990	6.2938	8.11637	4.64485
Deaths	Portugal	Both	Age-standardized	Stroke	Secondhand smoke	Rate	1990	4.80672	6.10286	3.62825
Deaths	Saint Lucia	Both	All ages	Stroke	Secondhand smoke	Number	1990	2.26723	2.941	1.65627
Deaths	Saint Lucia	Both	All ages	Stroke	Secondhand smoke	Rate	1990	1.65006	2.14042	1.20541
Deaths	Saint Lucia	Both	Age-standardized	Stroke	Secondhand smoke	Rate	1990	2.69154	3.51774	1.98941
Deaths	Sweden	Both	All ages	Stroke	Secondhand smoke	Number	1990	119.901	156.998	86.7701
Deaths	Sweden	Both	All ages	Stroke	Secondhand smoke	Rate	1990	1.396	1.82792	1.01026
Deaths	United Kingdom	Both	All ages	Stroke	Secondhand smoke	Number	1990	1393.38	1791.69	1040.36
Deaths	United Kingdom	Both	All ages	Stroke	Secondhand smoke	Rate	1990	2.4244	3.11743	1.81016
Deaths	Burkina Faso	Both	All ages	Stroke	Secondhand smoke	Number	1990	78.7427	112.128	50.5562
Deaths	Bosnia and Herzegovina	Both	All ages	Stroke	Secondhand smoke	Number	1990	164.141	211.625	118.41
Deaths	Bosnia and Herzegovina	Both	All ages	Stroke	Secondhand smoke	Rate	1990	3.61707	4.66345	2.60932
Deaths	France	Both	Age-standardized	Stroke	Secondhand smoke	Rate	1990	0.904456	1.14605	0.68602
Deaths	Democratic Republic of the Congo	Both	All ages	Stroke	Secondhand smoke	Number	1990	226.202	336.789	136.622
Deaths	Democratic Republic of the Congo	Both	All ages	Stroke	Secondhand smoke	Rate	1990	0.586156	0.872719	0.354027
Deaths	Democratic Republic of the Congo	Both	Age-standardized	Stroke	Secondhand smoke	Rate	1990	1.44222	2.10395	0.886331
Deaths	Sierra Leone	Both	Age-standardized	Stroke	Secondhand smoke	Rate	1990	3.43571	5.08079	2.18367
Deaths	Turkmenistan	Both	All ages	Stroke	Secondhand smoke	Number	1990	121.838	154.157	88.8706
Deaths	Turkmenistan	Both	All ages	Stroke	Secondhand smoke	Rate	1990	3.28832	4.16058	2.39855
Deaths	Turkmenistan	Both	Age-standardized	Stroke	Secondhand smoke	Rate	1990	6.60075	8.30477	4.90677
Deaths	Montenegro	Both	All ages	Stroke	Secondhand smoke	Number	1990	34.6077	44.5056	25.4155
Deaths	Montenegro	Both	All ages	Stroke	Secondhand smoke	Rate	1990	5.53078	7.11259	4.06174
Deaths	Montenegro	Both	Age-standardized	Stroke	Secondhand smoke	Rate	1990	5.91629	7.60633	4.39031
Deaths	Denmark	Both	All ages	Stroke	Secondhand smoke	Number	1990	133.475	171.681	98.6564
Deaths	Denmark	Both	All ages	Stroke	Secondhand smoke	Rate	1990	2.59466	3.33734	1.91781
Deaths	Denmark	Both	Age-standardized	Stroke	Secondhand smoke	Rate	1990	1.66199	2.10911	1.2505
Deaths	Eswatini	Both	All ages	Stroke	Secondhand smoke	Number	1990	6.88677	9.71767	4.35562
Deaths	Eswatini	Both	All ages	Stroke	Secondhand smoke	Rate	1990	0.8537	1.20463	0.539933
Deaths	Eswatini	Both	Age-standardized	Stroke	Secondhand smoke	Rate	1990	2.52917	3.52541	1.63137
Deaths	Indonesia	Both	Age-standardized	Stroke	Secondhand smoke	Rate	1990	6.22955	8.12265	4.38983
Deaths	Central African Republic	Both	All ages	Stroke	Secondhand smoke	Number	1990	35.0655	51.1577	21.8078
Deaths	Central African Republic	Both	All ages	Stroke	Secondhand smoke	Rate	1990	1.27787	1.86432	0.79473
Deaths	Kazakhstan	Both	All ages	Stroke	Secondhand smoke	Number	1990	678.953	890.333	495.181
Deaths	Kazakhstan	Both	All ages	Stroke	Secondhand smoke	Rate	1990	4.14814	5.43959	3.02536
Deaths	Kazakhstan	Both	Age-standardized	Stroke	Secondhand smoke	Rate	1990	5.77691	7.46751	4.25198
Deaths	Algeria	Both	All ages	Stroke	Secondhand smoke	Number	1990	684.215	917.091	474.833
Deaths	Algeria	Both	All ages	Stroke	Secondhand smoke	Rate	1990	2.70627	3.62736	1.8781
Deaths	Algeria	Both	Age-standardized	Stroke	Secondhand smoke	Rate	1990	6.97257	9.29101	4.97054
Deaths	Malaysia	Both	All ages	Stroke	Secondhand smoke	Number	1990	540.284	689.914	391.772
Deaths	Malaysia	Both	All ages	Stroke	Secondhand smoke	Rate	1990	3.06022	3.90774	2.21903
Deaths	Malaysia	Both	Age-standardized	Stroke	Secondhand smoke	Rate	1990	6.06614	7.85727	4.35561
Deaths	Myanmar	Both	All ages	Stroke	Secondhand smoke	Number	1990	2373.4	3238.82	1651.65
Deaths	Myanmar	Both	All ages	Stroke	Secondhand smoke	Rate	1990	5.77417	7.87961	4.01823
Deaths	Grenada	Both	All ages	Stroke	Secondhand smoke	Number	1990	2.0042	2.65035	1.41428
Deaths	Grenada	Both	All ages	Stroke	Secondhand smoke	Rate	1990	2.33937	3.09358	1.6508
Deaths	Grenada	Both	Age-standardized	Stroke	Secondhand smoke	Rate	1990	2.7596	3.66924	1.93526
Deaths	Greece	Both	All ages	Stroke	Secondhand smoke	Number	1990	535.19	682.034	397.645
Deaths	Greece	Both	All ages	Stroke	Secondhand smoke	Rate	1990	5.15124	6.56462	3.82736
Deaths	Greece	Both	Age-standardized	Stroke	Secondhand smoke	Rate	1990	3.5868	4.52997	2.73736
Deaths	Cabo Verde	Both	All ages	Stroke	Secondhand smoke	Number	1990	2.83788	3.73695	2.03157
Deaths	Cabo Verde	Both	All ages	Stroke	Secondhand smoke	Rate	1990	0.807107	1.06281	0.577789
Deaths	Cabo Verde	Both	Age-standardized	Stroke	Secondhand smoke	Rate	1990	1.2626	1.66802	0.891338
Deaths	Croatia	Both	All ages	Stroke	Secondhand smoke	Number	1990	417.501	535.833	306.555
Deaths	Croatia	Both	All ages	Stroke	Secondhand smoke	Rate	1990	8.51934	10.934	6.25542
Deaths	Croatia	Both	Age-standardized	Stroke	Secondhand smoke	Rate	1990	6.88093	8.67781	5.15959
Deaths	Egypt	Both	All ages	Stroke	Secondhand smoke	Number	1990	1191.57	1520.65	852.648
Deaths	Egypt	Both	All ages	Stroke	Secondhand smoke	Rate	1990	2.13934	2.73017	1.53084
Deaths	Egypt	Both	Age-standardized	Stroke	Secondhand smoke	Rate	1990	4.13189	5.36647	3.00457
Deaths	Dominica	Both	All ages	Stroke	Secondhand smoke	Number	1990	1.02012	1.36675	0.720331
Deaths	Dominica	Both	All ages	Stroke	Secondhand smoke	Rate	1990	1.37845	1.84684	0.973356
Deaths	Romania	Both	All ages	Stroke	Secondhand smoke	Number	1990	1577.16	2026.42	1136.64
Deaths	Romania	Both	All ages	Stroke	Secondhand smoke	Rate	1990	6.74097	8.66119	4.85815
Deaths	Romania	Both	Age-standardized	Stroke	Secondhand smoke	Rate	1990	6.11078	7.75392	4.51429
Deaths	New Zealand	Both	All ages	Stroke	Secondhand smoke	Number	1990	38.3745	49.0727	28.0426
Deaths	New Zealand	Both	All ages	Stroke	Secondhand smoke	Rate	1990	1.12294	1.436	0.820603
Deaths	New Zealand	Both	Age-standardized	Stroke	Secondhand smoke	Rate	1990	1.00707	1.27463	0.744204
Deaths	Canada	Both	All ages	Stroke	Secondhand smoke	Number	1990	256.128	326.157	192.791
Deaths	Canada	Both	All ages	Stroke	Secondhand smoke	Rate	1990	0.939682	1.1966	0.70731
Deaths	Canada	Both	Age-standardized	Stroke	Secondhand smoke	Rate	1990	0.806697	1.01551	0.609458
Deaths	Nepal	Both	All ages	Stroke	Secondhand smoke	Number	1990	278.215	406.854	170.48
Deaths	Nepal	Both	All ages	Stroke	Secondhand smoke	Rate	1990	1.42407	2.08253	0.87262
Deaths	Djibouti	Both	All ages	Stroke	Secondhand smoke	Number	1990	5.42945	7.65803	3.45582
Deaths	Djibouti	Both	All ages	Stroke	Secondhand smoke	Rate	1990	1.11715	1.5757	0.711062
Deaths	Djibouti	Both	Age-standardized	Stroke	Secondhand smoke	Rate	1990	4.09998	5.71234	2.69849
Deaths	Japan	Both	All ages	Stroke	Secondhand smoke	Number	1990	2953.29	3760.82	2201.85
Deaths	Japan	Both	All ages	Stroke	Secondhand smoke	Rate	1990	2.34636	2.98794	1.74935
Deaths	Japan	Both	Age-standardized	Stroke	Secondhand smoke	Rate	1990	1.84789	2.31826	1.39461
Deaths	Niger	Both	All ages	Stroke	Secondhand smoke	Number	1990	58.2946	84.9665	36.5906
Deaths	Niger	Both	All ages	Stroke	Secondhand smoke	Rate	1990	0.7266	1.05905	0.456076
Deaths	Niger	Both	Age-standardized	Stroke	Secondhand smoke	Rate	1990	2.03123	2.8964	1.30371
Deaths	Belize	Both	All ages	Stroke	Secondhand smoke	Number	1990	1.22921	1.61663	0.853025
Deaths	Belize	Both	All ages	Stroke	Secondhand smoke	Rate	1990	0.661276	0.869695	0.4589
Deaths	Belize	Both	Age-standardized	Stroke	Secondhand smoke	Rate	1990	1.32496	1.75066	0.913236
Deaths	Mali	Both	All ages	Stroke	Secondhand smoke	Number	1990	85.6537	118.652	56.8981
Deaths	Mali	Both	All ages	Stroke	Secondhand smoke	Rate	1990	0.987614	1.3681	0.656053
Deaths	Mali	Both	Age-standardized	Stroke	Secondhand smoke	Rate	1990	2.11229	2.89375	1.42305
Deaths	Myanmar	Both	Age-standardized	Stroke	Secondhand smoke	Rate	1990	10.5665	14.3415	7.36093
Deaths	United Kingdom	Both	Age-standardized	Stroke	Secondhand smoke	Rate	1990	1.55719	1.96497	1.18454
Deaths	Nepal	Both	Age-standardized	Stroke	Secondhand smoke	Rate	1990	3.17692	4.67808	1.97293
Deaths	Samoa	Both	Age-standardized	Stroke	Secondhand smoke	Rate	1990	8.48337	11.5965	5.78337
Deaths	Slovakia	Both	All ages	Stroke	Secondhand smoke	Number	1990	239.635	310.593	176.429
Deaths	Slovakia	Both	All ages	Stroke	Secondhand smoke	Rate	1990	4.53606	5.87922	3.33962
Deaths	Slovakia	Both	Age-standardized	Stroke	Secondhand smoke	Rate	1990	4.11665	5.25601	3.08619
Deaths	Sierra Leone	Both	All ages	Stroke	Secondhand smoke	Number	1990	63.3548	95.3749	39.6109
Deaths	Sierra Leone	Both	All ages	Stroke	Secondhand smoke	Rate	1990	1.73476	2.61152	1.08461
Deaths	Mauritius	Both	All ages	Stroke	Secondhand smoke	Number	1990	40.3931	52.4738	29.164
Deaths	Mauritius	Both	All ages	Stroke	Secondhand smoke	Rate	1990	3.67186	4.77003	2.65109
Deaths	Mauritius	Both	Age-standardized	Stroke	Secondhand smoke	Rate	1990	5.8898	7.65078	4.25744
Deaths	France	Both	All ages	Stroke	Secondhand smoke	Number	1990	730.188	929.901	552.684
Deaths	France	Both	All ages	Stroke	Secondhand smoke	Rate	1990	1.26396	1.60966	0.956698
Deaths	Guinea-Bissau	Both	All ages	Stroke	Secondhand smoke	Number	1990	14.122	20.089	9.05122
Deaths	Guinea-Bissau	Both	All ages	Stroke	Secondhand smoke	Rate	1990	1.40195	1.99432	0.898552
Deaths	Guinea-Bissau	Both	Age-standardized	Stroke	Secondhand smoke	Rate	1990	3.3577	4.73088	2.18634
Deaths	Togo	Both	All ages	Stroke	Secondhand smoke	Number	1990	32.7852	44.32	22.5212
Deaths	Togo	Both	All ages	Stroke	Secondhand smoke	Rate	1990	0.895039	1.20994	0.614829
Deaths	Togo	Both	Age-standardized	Stroke	Secondhand smoke	Rate	1990	2.46704	3.29296	1.71355
Deaths	Malta	Both	All ages	Stroke	Secondhand smoke	Number	1990	6.93819	8.81041	5.02624
Deaths	Malta	Both	All ages	Stroke	Secondhand smoke	Rate	1990	1.8717	2.37676	1.35592
Deaths	Malta	Both	Age-standardized	Stroke	Secondhand smoke	Rate	1990	1.66253	2.09953	1.22859
Deaths	Timor-Leste	Both	All ages	Stroke	Secondhand smoke	Number	1990	13.0519	18.7456	8.52187
Deaths	Timor-Leste	Both	All ages	Stroke	Secondhand smoke	Rate	1990	1.66699	2.39418	1.08841
Deaths	Timor-Leste	Both	Age-standardized	Stroke	Secondhand smoke	Rate	1990	5.08619	7.20577	3.29905
Deaths	American Samoa	Both	All ages	Stroke	Secondhand smoke	Number	1990	1.2099	1.55216	0.86848
Deaths	American Samoa	Both	All ages	Stroke	Secondhand smoke	Rate	1990	2.49819	3.2049	1.79323
Deaths	American Samoa	Both	Age-standardized	Stroke	Secondhand smoke	Rate	1990	5.56067	7.1458	4.01837
Deaths	Yemen	Both	All ages	Stroke	Secondhand smoke	Number	1990	298.079	436.187	186.541
Deaths	Yemen	Both	All ages	Stroke	Secondhand smoke	Rate	1990	2.17115	3.17711	1.35873
Deaths	Yemen	Both	Age-standardized	Stroke	Secondhand smoke	Rate	1990	6.6679	9.59206	4.2039
Deaths	Lao People's Democratic Republic	Both	All ages	Stroke	Secondhand smoke	Number	1991	168.755	237.984	112.027
Deaths	Lao People's Democratic Republic	Both	All ages	Stroke	Secondhand smoke	Rate	1991	3.9496	5.56986	2.62193
Deaths	Turkey	Both	All ages	Stroke	Secondhand smoke	Number	1990	1073.19	1436.31	759.765
Deaths	Turkey	Both	All ages	Stroke	Secondhand smoke	Rate	1990	1.79545	2.40295	1.27109
Deaths	Turkey	Both	Age-standardized	Stroke	Secondhand smoke	Rate	1990	3.30682	4.49843	2.30166
Deaths	Costa Rica	Both	All ages	Stroke	Secondhand smoke	Number	1990	23.5318	30.3268	17.0049
Deaths	Costa Rica	Both	All ages	Stroke	Secondhand smoke	Rate	1990	0.774092	0.997618	0.559386
Deaths	Costa Rica	Both	Age-standardized	Stroke	Secondhand smoke	Rate	1990	1.3682	1.77741	0.982688
Deaths	Estonia	Both	All ages	Stroke	Secondhand smoke	Number	1990	82.6636	106.475	59.516
Deaths	Estonia	Both	All ages	Stroke	Secondhand smoke	Rate	1990	5.26955	6.78746	3.79396
Deaths	Estonia	Both	Age-standardized	Stroke	Secondhand smoke	Rate	1990	4.07678	5.19071	2.98042
Deaths	Singapore	Both	All ages	Stroke	Secondhand smoke	Number	1990	31.4511	40.4057	22.7224
Deaths	Singapore	Both	All ages	Stroke	Secondhand smoke	Rate	1990	1.03213	1.32599	0.74568
Deaths	Ethiopia	Both	All ages	Stroke	Secondhand smoke	Number	1990	322.691	473.219	202.289
Deaths	Ethiopia	Both	All ages	Stroke	Secondhand smoke	Rate	1990	0.627909	0.920812	0.393624
Deaths	Ethiopia	Both	Age-standardized	Stroke	Secondhand smoke	Rate	1990	1.47768	2.13875	0.953764
Deaths	Finland	Both	Age-standardized	Stroke	Secondhand smoke	Rate	1991	1.12682	1.43712	0.82899
Deaths	Viet Nam	Both	All ages	Stroke	Secondhand smoke	Number	1991	2739.8	3776.52	1818.93
Deaths	Viet Nam	Both	All ages	Stroke	Secondhand smoke	Rate	1991	3.9553	5.45196	2.62589
Deaths	Viet Nam	Both	Age-standardized	Stroke	Secondhand smoke	Rate	1991	7.13683	9.83474	4.71706
Deaths	Philippines	Both	All ages	Stroke	Secondhand smoke	Number	1991	780.4	1058.09	548.336
Deaths	Philippines	Both	All ages	Stroke	Secondhand smoke	Rate	1991	1.20399	1.63241	0.845968
Deaths	Philippines	Both	Age-standardized	Stroke	Secondhand smoke	Rate	1991	3.08092	4.13578	2.20391
Deaths	Poland	Both	All ages	Stroke	Secondhand smoke	Number	1991	1611.92	2025.89	1207.28
Deaths	Poland	Both	All ages	Stroke	Secondhand smoke	Rate	1991	4.2142	5.29651	3.15632
Deaths	Poland	Both	Age-standardized	Stroke	Secondhand smoke	Rate	1991	3.8256	4.77925	2.90488
Deaths	Lithuania	Both	All ages	Stroke	Secondhand smoke	Number	1990	100.447	130.327	73.379
Deaths	Lithuania	Both	All ages	Stroke	Secondhand smoke	Rate	1990	2.73435	3.54771	1.9975
Deaths	Lithuania	Both	Age-standardized	Stroke	Secondhand smoke	Rate	1990	2.23702	2.88135	1.63284
Deaths	Thailand	Both	All ages	Stroke	Secondhand smoke	Number	1991	1179.61	1531.5	843.191
Deaths	Thailand	Both	All ages	Stroke	Secondhand smoke	Rate	1991	2.04588	2.65619	1.4624
Deaths	Thailand	Both	Age-standardized	Stroke	Secondhand smoke	Rate	1991	3.50113	4.63104	2.49192
Deaths	Sao Tome and Principe	Both	All ages	Stroke	Secondhand smoke	Number	1990	0.660117	0.913424	0.431869
Deaths	Sao Tome and Principe	Both	All ages	Stroke	Secondhand smoke	Rate	1990	0.543158	0.751584	0.355351
Deaths	Sao Tome and Principe	Both	Age-standardized	Stroke	Secondhand smoke	Rate	1990	1.04601	1.41703	0.696416
Deaths	Rwanda	Both	All ages	Stroke	Secondhand smoke	Number	1990	107.028	151.85	70.666
Deaths	Rwanda	Both	All ages	Stroke	Secondhand smoke	Rate	1990	1.49213	2.11701	0.985189
Deaths	Rwanda	Both	Age-standardized	Stroke	Secondhand smoke	Rate	1990	3.43045	4.85206	2.28744
Deaths	Mexico	Both	Age-standardized	Stroke	Secondhand smoke	Rate	1990	1.43375	1.91317	1.0019
Deaths	Belgium	Both	All ages	Stroke	Secondhand smoke	Number	1990	203.89	261.713	150.393
Deaths	Belgium	Both	All ages	Stroke	Secondhand smoke	Rate	1990	2.04307	2.62249	1.507
Deaths	Belgium	Both	Age-standardized	Stroke	Secondhand smoke	Rate	1990	1.35517	1.71988	1.02002
Deaths	Uruguay	Both	All ages	Stroke	Secondhand smoke	Number	1990	141.205	180.495	103.216
Deaths	Uruguay	Both	All ages	Stroke	Secondhand smoke	Rate	1990	4.49782	5.74933	3.28773
Deaths	Uruguay	Both	Age-standardized	Stroke	Secondhand smoke	Rate	1990	3.71396	4.72515	2.76121
Deaths	Sri Lanka	Both	All ages	Stroke	Secondhand smoke	Number	1990	257.193	349.341	178.579
Deaths	Sri Lanka	Both	All ages	Stroke	Secondhand smoke	Rate	1990	1.49344	2.02851	1.03695
Deaths	Sri Lanka	Both	Age-standardized	Stroke	Secondhand smoke	Rate	1990	2.80334	3.82865	1.95685
Deaths	Slovenia	Both	All ages	Stroke	Secondhand smoke	Number	1991	78.3342	109.979	52.8282
Deaths	Syrian Arab Republic	Both	All ages	Stroke	Secondhand smoke	Number	1990	265.176	366.412	181.837
Deaths	Syrian Arab Republic	Both	All ages	Stroke	Secondhand smoke	Rate	1990	2.05643	2.84151	1.41014
Deaths	Syrian Arab Republic	Both	Age-standardized	Stroke	Secondhand smoke	Rate	1990	5.10604	6.98077	3.53151
Deaths	Austria	Both	Age-standardized	Stroke	Secondhand smoke	Rate	1991	1.37614	1.76514	1.01261
Deaths	Republic of Moldova	Both	All ages	Stroke	Secondhand smoke	Number	1991	194.358	245.707	143.936
Deaths	Republic of Moldova	Both	All ages	Stroke	Secondhand smoke	Rate	1991	4.37119	5.52604	3.23717
Deaths	Republic of Moldova	Both	Age-standardized	Stroke	Secondhand smoke	Rate	1991	4.59237	5.74111	3.49424
Deaths	Madagascar	Both	All ages	Stroke	Secondhand smoke	Number	1990	254.702	345.645	173.03
Deaths	Madagascar	Both	All ages	Stroke	Secondhand smoke	Rate	1990	2.13113	2.89207	1.44777
Deaths	Madagascar	Both	Age-standardized	Stroke	Secondhand smoke	Rate	1990	4.67714	6.3262	3.131
Deaths	Guatemala	Both	All ages	Stroke	Secondhand smoke	Number	1990	37.0612	48.8933	25.1587
Deaths	Guatemala	Both	All ages	Stroke	Secondhand smoke	Rate	1990	0.465209	0.613732	0.315803
Deaths	Guatemala	Both	Age-standardized	Stroke	Secondhand smoke	Rate	1990	1.01547	1.33759	0.702716
Deaths	Spain	Both	All ages	Stroke	Secondhand smoke	Number	1990	973.825	1248.58	730.566
Deaths	Spain	Both	All ages	Stroke	Secondhand smoke	Rate	1990	2.51106	3.21953	1.88381
Deaths	Latvia	Both	Age-standardized	Stroke	Secondhand smoke	Rate	1991	4.82117	6.2068	3.5547
Deaths	Uganda	Both	All ages	Stroke	Secondhand smoke	Number	1990	102.73	148.174	65.0146
Deaths	Uganda	Both	All ages	Stroke	Secondhand smoke	Rate	1990	0.593288	0.855734	0.375472
Deaths	Uganda	Both	Age-standardized	Stroke	Secondhand smoke	Rate	1990	1.5823	2.24052	1.00796
Deaths	Spain	Both	Age-standardized	Stroke	Secondhand smoke	Rate	1990	1.84846	2.35313	1.38828
Deaths	Serbia	Both	All ages	Stroke	Secondhand smoke	Number	1991	809.235	1072.64	567.329
Deaths	Serbia	Both	All ages	Stroke	Secondhand smoke	Rate	1991	8.42065	11.1616	5.90345
Deaths	Serbia	Both	Age-standardized	Stroke	Secondhand smoke	Rate	1991	7.90257	10.4284	5.69324
Deaths	Guam	Both	All ages	Stroke	Secondhand smoke	Number	1990	2.51574	3.31576	1.73778
Deaths	Guam	Both	All ages	Stroke	Secondhand smoke	Rate	1990	1.83953	2.42451	1.27068
Deaths	Guam	Both	Age-standardized	Stroke	Secondhand smoke	Rate	1990	3.77812	4.98973	2.67316
Deaths	Puerto Rico	Both	All ages	Stroke	Secondhand smoke	Number	1990	24.9381	31.6409	18.2829
Deaths	Puerto Rico	Both	All ages	Stroke	Secondhand smoke	Rate	1990	0.69017	0.875672	0.505986
Deaths	Puerto Rico	Both	Age-standardized	Stroke	Secondhand smoke	Rate	1990	0.706343	0.895217	0.521772
Deaths	Brunei Darussalam	Both	All ages	Stroke	Secondhand smoke	Number	1991	3.55032	4.62049	2.59811
Deaths	Brunei Darussalam	Both	All ages	Stroke	Secondhand smoke	Rate	1991	1.33569	1.73831	0.977452
Deaths	Brunei Darussalam	Both	Age-standardized	Stroke	Secondhand smoke	Rate	1991	3.57065	4.57348	2.63327
Deaths	Mexico	Both	All ages	Stroke	Secondhand smoke	Number	1990	580.883	759.297	402.175
Deaths	Mexico	Both	All ages	Stroke	Secondhand smoke	Rate	1990	0.679493	0.888194	0.470448
Deaths	Slovenia	Both	All ages	Stroke	Secondhand smoke	Rate	1991	3.96501	5.56674	2.67398
Deaths	Slovenia	Both	Age-standardized	Stroke	Secondhand smoke	Rate	1991	3.21296	4.47498	2.16481
Deaths	Belarus	Both	All ages	Stroke	Secondhand smoke	Number	1991	428.015	549.577	314.584
Deaths	Belarus	Both	All ages	Stroke	Secondhand smoke	Rate	1991	4.07753	5.2356	2.99692
Deaths	Belarus	Both	Age-standardized	Stroke	Secondhand smoke	Rate	1991	3.31115	4.23364	2.44604
Deaths	Tuvalu	Both	Age-standardized	Stroke	Secondhand smoke	Rate	1990	9.83816	13.5884	6.67961
Deaths	Nauru	Both	All ages	Stroke	Secondhand smoke	Number	1990	0.412848	0.586302	0.272485
Deaths	Nauru	Both	All ages	Stroke	Secondhand smoke	Rate	1990	4.0259	5.71734	2.65715
Deaths	Nauru	Both	Age-standardized	Stroke	Secondhand smoke	Rate	1990	10.1638	13.8854	6.93847
Deaths	Fiji	Both	All ages	Stroke	Secondhand smoke	Number	1991	17.5803	24.1896	11.831
Deaths	Fiji	Both	All ages	Stroke	Secondhand smoke	Rate	1991	2.29682	3.1603	1.54568
Deaths	Fiji	Both	Age-standardized	Stroke	Secondhand smoke	Rate	1991	4.94888	6.74641	3.38324
Deaths	Somalia	Both	All ages	Stroke	Secondhand smoke	Number	1990	93.9127	135.845	59.4157
Deaths	Somalia	Both	All ages	Stroke	Secondhand smoke	Rate	1990	1.31392	1.90059	0.831276
Deaths	Somalia	Both	Age-standardized	Stroke	Secondhand smoke	Rate	1990	3.46303	5.00616	2.18618
Deaths	Republic of Korea	Both	All ages	Stroke	Secondhand smoke	Number	1991	1617.92	2051.35	1188.76
Deaths	Republic of Korea	Both	All ages	Stroke	Secondhand smoke	Rate	1991	3.62213	4.59248	2.66136
Deaths	Republic of Korea	Both	Age-standardized	Stroke	Secondhand smoke	Rate	1991	5.81811	7.48064	4.27586
Deaths	Tonga	Both	All ages	Stroke	Secondhand smoke	Number	1990	1.84902	2.4993	1.25272
Deaths	Tonga	Both	All ages	Stroke	Secondhand smoke	Rate	1990	1.91035	2.58221	1.29428
Deaths	Tonga	Both	Age-standardized	Stroke	Secondhand smoke	Rate	1990	3.58043	4.77232	2.50959
Deaths	Latvia	Both	All ages	Stroke	Secondhand smoke	Number	1991	172.403	223.371	125.662
Deaths	Latvia	Both	All ages	Stroke	Secondhand smoke	Rate	1991	6.50542	8.42864	4.74169
Deaths	Northern Mariana Islands	Both	All ages	Stroke	Secondhand smoke	Number	1990	1.11069	1.5471	0.745105
Deaths	Northern Mariana Islands	Both	All ages	Stroke	Secondhand smoke	Rate	1990	2.44662	3.40792	1.6413
Deaths	Northern Mariana Islands	Both	Age-standardized	Stroke	Secondhand smoke	Rate	1990	5.91571	7.90919	4.10363
Deaths	Cook Islands	Both	All ages	Stroke	Secondhand smoke	Number	1990	0.546959	0.745908	0.373883
Deaths	Cook Islands	Both	All ages	Stroke	Secondhand smoke	Rate	1990	2.8755	3.92143	1.9656
Deaths	Cook Islands	Both	Age-standardized	Stroke	Secondhand smoke	Rate	1990	4.46569	6.03957	3.0637
Deaths	Norway	Both	All ages	Stroke	Secondhand smoke	Number	1990	102.332	135.571	75.0812
Deaths	Norway	Both	All ages	Stroke	Secondhand smoke	Rate	1990	2.40958	3.19224	1.76791
Deaths	Norway	Both	Age-standardized	Stroke	Secondhand smoke	Rate	1990	1.47107	1.90046	1.10053
Deaths	South Sudan	Both	All ages	Stroke	Secondhand smoke	Number	1990	53.9049	78.0006	33.6008
Deaths	South Sudan	Both	All ages	Stroke	Secondhand smoke	Rate	1990	0.919959	1.33119	0.573443
Deaths	South Sudan	Both	Age-standardized	Stroke	Secondhand smoke	Rate	1990	2.30534	3.34802	1.4736
Deaths	Netherlands	Both	Age-standardized	Stroke	Secondhand smoke	Rate	1991	1.21678	1.53271	0.906391
Deaths	Ukraine	Both	Age-standardized	Stroke	Secondhand smoke	Rate	1991	4.78568	6.0971	3.54168
Deaths	Tuvalu	Both	All ages	Stroke	Secondhand smoke	Number	1990	0.651652	0.894104	0.426838
Deaths	Tuvalu	Both	All ages	Stroke	Secondhand smoke	Rate	1990	6.97269	9.56693	4.56717
Deaths	Vanuatu	Both	All ages	Stroke	Secondhand smoke	Number	1991	4.49055	6.67948	2.80706
Deaths	Vanuatu	Both	All ages	Stroke	Secondhand smoke	Rate	1991	2.89809	4.31077	1.81161
Deaths	Vanuatu	Both	Age-standardized	Stroke	Secondhand smoke	Rate	1991	6.34234	9.41373	4.06266
Deaths	Mongolia	Both	All ages	Stroke	Secondhand smoke	Number	1991	75.4632	106.636	52.6706
Deaths	Mongolia	Both	All ages	Stroke	Secondhand smoke	Rate	1991	3.44026	4.86138	2.40117
Deaths	Mongolia	Both	Age-standardized	Stroke	Secondhand smoke	Rate	1991	7.03265	9.67317	4.91001
Deaths	Democratic People's Republic of Korea	Both	All ages	Stroke	Secondhand smoke	Number	1991	1411.32	1898.85	966.81
Deaths	Democratic People's Republic of Korea	Both	All ages	Stroke	Secondhand smoke	Rate	1991	6.58984	8.86624	4.5143
Deaths	Democratic People's Republic of Korea	Both	Age-standardized	Stroke	Secondhand smoke	Rate	1991	9.40875	12.6549	6.55823
Deaths	Sweden	Both	Age-standardized	Stroke	Secondhand smoke	Rate	1991	0.791676	1.01065	0.585208
Deaths	Colombia	Both	Age-standardized	Stroke	Secondhand smoke	Rate	1991	1.7642	2.30704	1.25093
Deaths	Myanmar	Both	All ages	Stroke	Secondhand smoke	Number	1991	2402.92	3277.89	1673.4
Deaths	Myanmar	Both	All ages	Stroke	Secondhand smoke	Rate	1991	5.76012	7.85754	4.01136
Deaths	Myanmar	Both	Age-standardized	Stroke	Secondhand smoke	Rate	1991	10.4488	14.2144	7.39342
Deaths	Turkmenistan	Both	All ages	Stroke	Secondhand smoke	Number	1991	124.504	156.645	91.3911
Deaths	Turkmenistan	Both	All ages	Stroke	Secondhand smoke	Rate	1991	3.29619	4.14709	2.41953
Deaths	Turkmenistan	Both	Age-standardized	Stroke	Secondhand smoke	Rate	1991	6.61567	8.28439	4.86232
Deaths	United States of America	Both	All ages	Stroke	Secondhand smoke	Number	1991	2706.73	3331.45	2071.59
Deaths	United States of America	Both	All ages	Stroke	Secondhand smoke	Rate	1991	1.05564	1.29928	0.807929
Deaths	Ukraine	Both	All ages	Stroke	Secondhand smoke	Number	1991	3320.61	4330.02	2433.01
Deaths	Ukraine	Both	All ages	Stroke	Secondhand smoke	Rate	1991	6.31492	8.23457	4.62694
Deaths	Papua New Guinea	Both	All ages	Stroke	Secondhand smoke	Number	1991	99.9325	147.842	57.7848
Deaths	Papua New Guinea	Both	All ages	Stroke	Secondhand smoke	Rate	1991	2.37617	3.51536	1.37399
Deaths	Papua New Guinea	Both	Age-standardized	Stroke	Secondhand smoke	Rate	1991	5.44071	8.01629	3.14498
Deaths	Bolivia (Plurinational State of)	Both	All ages	Stroke	Secondhand smoke	Number	1991	55.2476	77.1651	35.1173
Deaths	Bolivia (Plurinational State of)	Both	All ages	Stroke	Secondhand smoke	Rate	1991	0.839692	1.17281	0.533738
Deaths	Bolivia (Plurinational State of)	Both	Age-standardized	Stroke	Secondhand smoke	Rate	1991	1.60229	2.22048	1.03612
Deaths	Chile	Both	All ages	Stroke	Secondhand smoke	Number	1991	325.076	420.708	232.673
Deaths	Chile	Both	All ages	Stroke	Secondhand smoke	Rate	1991	2.41008	3.11909	1.72501
Deaths	Luxembourg	Both	All ages	Stroke	Secondhand smoke	Number	1991	11.0247	14.2248	8.26396
Deaths	Luxembourg	Both	All ages	Stroke	Secondhand smoke	Rate	1991	2.86545	3.69718	2.1479
Deaths	Luxembourg	Both	Age-standardized	Stroke	Secondhand smoke	Rate	1991	2.02422	2.58364	1.53059
Deaths	United States of America	Both	Age-standardized	Stroke	Secondhand smoke	Rate	1991	0.855625	1.06072	0.658823
Deaths	United Kingdom	Both	Age-standardized	Stroke	Secondhand smoke	Rate	1991	1.49176	1.88017	1.13198
Deaths	Marshall Islands	Both	All ages	Stroke	Secondhand smoke	Number	1991	1.3509	1.81194	0.91435
Deaths	San Marino	Both	All ages	Stroke	Secondhand smoke	Number	1990	0.314063	0.42368	0.224953
Deaths	San Marino	Both	All ages	Stroke	Secondhand smoke	Rate	1990	1.33325	1.7986	0.954965
Deaths	San Marino	Both	Age-standardized	Stroke	Secondhand smoke	Rate	1990	0.974308	1.29075	0.706412
Deaths	Honduras	Both	All ages	Stroke	Secondhand smoke	Number	1991	45.0779	61.5922	32.2608
Deaths	Honduras	Both	All ages	Stroke	Secondhand smoke	Rate	1991	0.92984	1.27049	0.665457
Deaths	Honduras	Both	Age-standardized	Stroke	Secondhand smoke	Rate	1991	2.02813	2.80104	1.4358
Deaths	Kazakhstan	Both	All ages	Stroke	Secondhand smoke	Number	1991	708.438	922.187	516.232
Deaths	Kazakhstan	Both	All ages	Stroke	Secondhand smoke	Rate	1991	4.34822	5.66016	3.16851
Deaths	Malaysia	Both	All ages	Stroke	Secondhand smoke	Number	1991	510.779	655.235	366.629
Deaths	Malaysia	Both	All ages	Stroke	Secondhand smoke	Rate	1991	2.80569	3.59918	2.01388
Deaths	Malaysia	Both	Age-standardized	Stroke	Secondhand smoke	Rate	1991	5.564	7.16222	3.97456
Deaths	Kazakhstan	Both	Age-standardized	Stroke	Secondhand smoke	Rate	1991	5.9995	7.73714	4.42097
Deaths	Bahrain	Both	All ages	Stroke	Secondhand smoke	Number	1991	4.65316	6.01605	3.43027
Deaths	Bahrain	Both	All ages	Stroke	Secondhand smoke	Rate	1991	0.886748	1.14647	0.653704
Deaths	Marshall Islands	Both	All ages	Stroke	Secondhand smoke	Rate	1991	2.89595	3.8843	1.96012
Deaths	Marshall Islands	Both	Age-standardized	Stroke	Secondhand smoke	Rate	1991	8.1474	10.9413	5.45166
Deaths	Niue	Both	All ages	Stroke	Secondhand smoke	Rate	1990	6.8064	9.11536	4.84359
Deaths	Niue	Both	Age-standardized	Stroke	Secondhand smoke	Rate	1990	7.10866	9.53466	5.03726
Deaths	El Salvador	Both	All ages	Stroke	Secondhand smoke	Number	1991	28.2932	36.5161	20.2738
Deaths	El Salvador	Both	All ages	Stroke	Secondhand smoke	Rate	1991	0.530872	0.685162	0.380402
Deaths	El Salvador	Both	Age-standardized	Stroke	Secondhand smoke	Rate	1991	0.891816	1.14981	0.631827
Deaths	Dominica	Both	Age-standardized	Stroke	Secondhand smoke	Rate	1991	1.41779	1.87922	1.01349
Deaths	Indonesia	Both	Age-standardized	Stroke	Secondhand smoke	Rate	1991	6.15782	7.89883	4.43024
Deaths	Bahrain	Both	Age-standardized	Stroke	Secondhand smoke	Rate	1991	3.09733	4.0389	2.27846
Deaths	Peru	Both	All ages	Stroke	Secondhand smoke	Number	1991	128.699	173.45	89.2436
Deaths	Peru	Both	All ages	Stroke	Secondhand smoke	Rate	1991	0.581557	0.783777	0.40327
Deaths	Hungary	Both	All ages	Stroke	Secondhand smoke	Number	1991	841.526	1076.04	623.228
Deaths	Hungary	Both	All ages	Stroke	Secondhand smoke	Rate	1991	8.10789	10.3674	6.00464
Deaths	Hungary	Both	Age-standardized	Stroke	Secondhand smoke	Rate	1991	5.90357	7.46195	4.45397
Deaths	Azerbaijan	Both	All ages	Stroke	Secondhand smoke	Number	1991	249.555	312.87	183.797
Deaths	Azerbaijan	Both	All ages	Stroke	Secondhand smoke	Rate	1991	3.35271	4.20333	2.46927
Deaths	Azerbaijan	Both	Age-standardized	Stroke	Secondhand smoke	Rate	1991	5.15943	6.52085	3.83118
Deaths	Monaco	Both	All ages	Stroke	Secondhand smoke	Number	1990	1.07825	1.48256	0.73113
Deaths	Monaco	Both	All ages	Stroke	Secondhand smoke	Rate	1990	3.54219	4.87041	2.40187
Deaths	Monaco	Both	Age-standardized	Stroke	Secondhand smoke	Rate	1990	1.46812	2.00387	1.01697
Deaths	Bosnia and Herzegovina	Both	All ages	Stroke	Secondhand smoke	Number	1991	183.874	239.16	132.719
Deaths	Bosnia and Herzegovina	Both	All ages	Stroke	Secondhand smoke	Rate	1991	4.08858	5.31791	2.95112
Deaths	Nicaragua	Both	Age-standardized	Stroke	Secondhand smoke	Rate	1991	1.78035	2.33702	1.23348
Deaths	Bosnia and Herzegovina	Both	Age-standardized	Stroke	Secondhand smoke	Rate	1991	4.97065	6.43365	3.65989
Deaths	Solomon Islands	Both	All ages	Stroke	Secondhand smoke	Number	1991	19.1857	27.4228	12.7307
Deaths	Solomon Islands	Both	All ages	Stroke	Secondhand smoke	Rate	1991	5.46005	7.80423	3.62303
Deaths	Solomon Islands	Both	Age-standardized	Stroke	Secondhand smoke	Rate	1991	13.167	18.3361	8.80474
Deaths	Pakistan	Both	All ages	Stroke	Secondhand smoke	Number	1991	2578.76	3567.61	1763.05
Deaths	Pakistan	Both	All ages	Stroke	Secondhand smoke	Rate	1991	2.23469	3.0916	1.52782
Deaths	Pakistan	Both	Age-standardized	Stroke	Secondhand smoke	Rate	1991	4.59563	6.38216	3.08484
Deaths	Timor-Leste	Both	All ages	Stroke	Secondhand smoke	Number	1991	13.2708	18.8559	8.71791
Deaths	Timor-Leste	Both	All ages	Stroke	Secondhand smoke	Rate	1991	1.65575	2.3526	1.08771
Deaths	Timor-Leste	Both	Age-standardized	Stroke	Secondhand smoke	Rate	1991	5.0303	7.11968	3.29942
Deaths	Lithuania	Both	All ages	Stroke	Secondhand smoke	Number	1991	104.087	134.356	76.3326
Deaths	Lithuania	Both	All ages	Stroke	Secondhand smoke	Rate	1991	2.82463	3.64604	2.07145
Deaths	Lithuania	Both	Age-standardized	Stroke	Secondhand smoke	Rate	1991	2.2989	2.94626	1.69432
Deaths	Slovakia	Both	All ages	Stroke	Secondhand smoke	Number	1991	228.878	293.901	169.139
Deaths	Slovakia	Both	All ages	Stroke	Secondhand smoke	Rate	1991	4.31674	5.5431	3.19003
Deaths	Netherlands	Both	All ages	Stroke	Secondhand smoke	Number	1991	246.24	313.931	182.296
Deaths	Netherlands	Both	All ages	Stroke	Secondhand smoke	Rate	1991	1.63855	2.08898	1.21305
Deaths	Montenegro	Both	All ages	Stroke	Secondhand smoke	Number	1991	33.8847	43.3658	24.9566
Deaths	Montenegro	Both	All ages	Stroke	Secondhand smoke	Rate	1991	5.39627	6.90617	3.97443
Deaths	Montenegro	Both	Age-standardized	Stroke	Secondhand smoke	Rate	1991	5.72146	7.31094	4.25547
Deaths	Slovakia	Both	Age-standardized	Stroke	Secondhand smoke	Rate	1991	3.90456	4.97309	2.90988
Deaths	Sri Lanka	Both	All ages	Stroke	Secondhand smoke	Number	1991	245.241	328.286	170.906
Deaths	Sri Lanka	Both	All ages	Stroke	Secondhand smoke	Rate	1991	1.41019	1.88772	0.982746
Deaths	Sri Lanka	Both	Age-standardized	Stroke	Secondhand smoke	Rate	1991	2.61128	3.56392	1.83421
Deaths	Bermuda	Both	All ages	Stroke	Secondhand smoke	Number	1990	0.849764	1.10246	0.609122
Deaths	Bermuda	Both	All ages	Stroke	Secondhand smoke	Rate	1990	1.4293	1.85434	1.02455
Deaths	Portugal	Both	All ages	Stroke	Secondhand smoke	Number	1991	632.44	815.675	469.189
Deaths	Portugal	Both	All ages	Stroke	Secondhand smoke	Rate	1991	6.2385	8.04597	4.62816
Deaths	Portugal	Both	Age-standardized	Stroke	Secondhand smoke	Rate	1991	4.67236	5.92077	3.53916
Deaths	Denmark	Both	All ages	Stroke	Secondhand smoke	Number	1991	131.758	169.576	97.6486
Deaths	Denmark	Both	All ages	Stroke	Secondhand smoke	Rate	1991	2.55569	3.28923	1.89407
Deaths	Bermuda	Both	Age-standardized	Stroke	Secondhand smoke	Rate	1990	1.40819	1.82231	1.01966
Deaths	Colombia	Both	All ages	Stroke	Secondhand smoke	Number	1991	315.425	406.465	226.341
Deaths	Colombia	Both	All ages	Stroke	Secondhand smoke	Rate	1991	0.947835	1.22141	0.680142
Deaths	New Zealand	Both	All ages	Stroke	Secondhand smoke	Number	1991	37.5692	47.7004	27.484
Deaths	New Zealand	Both	All ages	Stroke	Secondhand smoke	Rate	1991	1.08825	1.38171	0.796117
Deaths	New Zealand	Both	Age-standardized	Stroke	Secondhand smoke	Rate	1991	0.963293	1.21652	0.709988
Deaths	Cambodia	Both	All ages	Stroke	Secondhand smoke	Number	1991	291.06	389.497	203.483
Deaths	Cambodia	Both	All ages	Stroke	Secondhand smoke	Rate	1991	2.73668	3.66223	1.91324
Deaths	Cambodia	Both	Age-standardized	Stroke	Secondhand smoke	Rate	1991	6.61361	8.8904	4.56107
Deaths	France	Both	Age-standardized	Stroke	Secondhand smoke	Rate	1991	0.861295	1.08343	0.648944
Deaths	Belize	Both	All ages	Stroke	Secondhand smoke	Number	1991	1.19588	1.56197	0.835454
Deaths	Belize	Both	All ages	Stroke	Secondhand smoke	Rate	1991	0.62807	0.820339	0.438776
Deaths	Belize	Both	Age-standardized	Stroke	Secondhand smoke	Rate	1991	1.24524	1.62404	0.864732
Deaths	Croatia	Both	All ages	Stroke	Secondhand smoke	Number	1991	390.477	501.972	286.78
Deaths	Croatia	Both	All ages	Stroke	Secondhand smoke	Rate	1991	8.00257	10.2876	5.87736
Deaths	Jordan	Both	All ages	Stroke	Secondhand smoke	Number	1991	73.7737	96.311	51.2764
Deaths	Jordan	Both	All ages	Stroke	Secondhand smoke	Rate	1991	1.88503	2.46089	1.31019
Deaths	Jordan	Both	Age-standardized	Stroke	Secondhand smoke	Rate	1991	6.2753	8.09589	4.37812
Deaths	Iran (Islamic Republic of)	Both	All ages	Stroke	Secondhand smoke	Number	1991	800.007	1046.77	568.625
Deaths	Iran (Islamic Republic of)	Both	All ages	Stroke	Secondhand smoke	Rate	1991	1.35722	1.77586	0.964679
Deaths	Iran (Islamic Republic of)	Both	Age-standardized	Stroke	Secondhand smoke	Rate	1991	3.54715	4.67336	2.56114
Deaths	Indonesia	Both	All ages	Stroke	Secondhand smoke	Number	1991	6038.7	7742.15	4293.74
Deaths	Indonesia	Both	All ages	Stroke	Secondhand smoke	Rate	1991	3.20713	4.11183	2.28039
Deaths	France	Both	All ages	Stroke	Secondhand smoke	Number	1991	704.188	896.685	533.376
Deaths	Denmark	Both	Age-standardized	Stroke	Secondhand smoke	Rate	1991	1.62423	2.05426	1.21411
Deaths	Belgium	Both	All ages	Stroke	Secondhand smoke	Number	1991	195.11	249.343	144.841
Deaths	Belgium	Both	All ages	Stroke	Secondhand smoke	Rate	1991	1.94962	2.49153	1.44731
Deaths	Grenada	Both	All ages	Stroke	Secondhand smoke	Number	1991	1.93281	2.55472	1.37584
Deaths	Grenada	Both	All ages	Stroke	Secondhand smoke	Rate	1991	2.25046	2.97459	1.60196
Deaths	Grenada	Both	Age-standardized	Stroke	Secondhand smoke	Rate	1991	2.68388	3.55049	1.88515
Deaths	Sudan	Both	All ages	Stroke	Secondhand smoke	Number	1990	535.282	758.935	349.397
Deaths	Sudan	Both	All ages	Stroke	Secondhand smoke	Rate	1990	2.65007	3.75734	1.7298
Deaths	Venezuela (Bolivarian Republic of)	Both	All ages	Stroke	Secondhand smoke	Number	1991	223.16	289.952	158.374
Deaths	Venezuela (Bolivarian Republic of)	Both	All ages	Stroke	Secondhand smoke	Rate	1991	1.15653	1.50268	0.820776
Deaths	Haiti	Both	All ages	Stroke	Secondhand smoke	Number	1991	110.265	159.019	69.5803
Deaths	Haiti	Both	All ages	Stroke	Secondhand smoke	Rate	1991	1.69071	2.43827	1.06688
Deaths	Haiti	Both	Age-standardized	Stroke	Secondhand smoke	Rate	1991	3.26076	4.70263	2.0284
Deaths	Croatia	Both	Age-standardized	Stroke	Secondhand smoke	Rate	1991	6.35469	8.13466	4.75498
Deaths	Russian Federation	Both	All ages	Stroke	Secondhand smoke	Number	1991	8895.45	11534.2	6558.99
Deaths	Venezuela (Bolivarian Republic of)	Both	Age-standardized	Stroke	Secondhand smoke	Rate	1991	2.23314	2.92387	1.56132
Deaths	Andorra	Both	All ages	Stroke	Secondhand smoke	Number	1991	0.391227	0.561255	0.260999
Deaths	Andorra	Both	All ages	Stroke	Secondhand smoke	Rate	1991	0.668728	0.959358	0.446128
Deaths	Andorra	Both	Age-standardized	Stroke	Secondhand smoke	Rate	1991	0.734188	1.04607	0.502545
Deaths	Kiribati	Both	All ages	Stroke	Secondhand smoke	Number	1991	5.99759	8.18755	4.16765
Deaths	Kiribati	Both	All ages	Stroke	Secondhand smoke	Rate	1991	7.95856	10.8645	5.53029
Deaths	Kiribati	Both	Age-standardized	Stroke	Secondhand smoke	Rate	1991	14.6758	20.0344	10.3769
Deaths	United Arab Emirates	Both	Age-standardized	Stroke	Secondhand smoke	Rate	1991	6.72517	9.72923	4.51159
Deaths	Russian Federation	Both	All ages	Stroke	Secondhand smoke	Rate	1991	5.87104	7.61264	4.32897
Deaths	Russian Federation	Both	Age-standardized	Stroke	Secondhand smoke	Rate	1991	5.13689	6.57974	3.85404
Deaths	Sweden	Both	All ages	Stroke	Secondhand smoke	Number	1991	119.567	156.869	87.1226
Deaths	Sweden	Both	All ages	Stroke	Secondhand smoke	Rate	1991	1.38272	1.8141	1.00752
Deaths	Japan	Both	All ages	Stroke	Secondhand smoke	Number	1991	2908.51	3691.99	2162.68
Deaths	Japan	Both	All ages	Stroke	Secondhand smoke	Rate	1991	2.30356	2.92408	1.71286
Deaths	Belgium	Both	Age-standardized	Stroke	Secondhand smoke	Rate	1991	1.27976	1.62004	0.969936
Deaths	Argentina	Both	All ages	Stroke	Secondhand smoke	Number	1991	1157.27	1468.17	865.678
Deaths	Argentina	Both	All ages	Stroke	Secondhand smoke	Rate	1991	3.45197	4.37933	2.58219
Deaths	Nicaragua	Both	All ages	Stroke	Secondhand smoke	Number	1991	28.0224	36.6619	19.7343
Deaths	Nicaragua	Both	All ages	Stroke	Secondhand smoke	Rate	1991	0.699335	0.914945	0.492496
Deaths	Australia	Both	All ages	Stroke	Secondhand smoke	Number	1991	178.94	234.341	132.95
Deaths	Australia	Both	All ages	Stroke	Secondhand smoke	Rate	1991	1.04706	1.37124	0.777952
Deaths	Australia	Both	Age-standardized	Stroke	Secondhand smoke	Rate	1991	0.915061	1.18202	0.688242
Deaths	China	Both	All ages	Stroke	Secondhand smoke	Number	1991	67319.9	87974.8	48644.3
Deaths	China	Both	All ages	Stroke	Secondhand smoke	Rate	1991	5.61688	7.34023	4.05867
Deaths	China	Both	Age-standardized	Stroke	Secondhand smoke	Rate	1991	8.87826	11.5195	6.56541
Deaths	Argentina	Both	Age-standardized	Stroke	Secondhand smoke	Rate	1991	3.62273	4.57666	2.71428
Deaths	Albania	Both	All ages	Stroke	Secondhand smoke	Number	1991	130.912	168.063	97.6508
Deaths	Albania	Both	All ages	Stroke	Secondhand smoke	Rate	1991	3.92861	5.0435	2.93045
Deaths	Sudan	Both	Age-standardized	Stroke	Secondhand smoke	Rate	1990	5.99954	8.48507	3.954
Deaths	Oman	Both	All ages	Stroke	Secondhand smoke	Number	1991	22.0692	31.6901	14.0736
Deaths	Oman	Both	All ages	Stroke	Secondhand smoke	Rate	1991	1.10671	1.58918	0.705756
Deaths	Oman	Both	Age-standardized	Stroke	Secondhand smoke	Rate	1991	3.68901	5.27037	2.43584
Deaths	Armenia	Both	All ages	Stroke	Secondhand smoke	Number	1991	130.502	165.592	95.699
Deaths	Armenia	Both	All ages	Stroke	Secondhand smoke	Rate	1991	3.81542	4.84133	2.7979
Deaths	Armenia	Both	Age-standardized	Stroke	Secondhand smoke	Rate	1991	5.45843	6.93677	4.07498
Deaths	Singapore	Both	All ages	Stroke	Secondhand smoke	Number	1991	30.8238	39.6999	22.1471
Deaths	Singapore	Both	All ages	Stroke	Secondhand smoke	Rate	1991	0.983187	1.26631	0.706428
Deaths	Singapore	Both	Age-standardized	Stroke	Secondhand smoke	Rate	1991	1.35702	1.75565	0.977455
Deaths	Japan	Both	Age-standardized	Stroke	Secondhand smoke	Rate	1991	1.76026	2.20684	1.33434
Deaths	Albania	Both	Age-standardized	Stroke	Secondhand smoke	Rate	1991	7.15182	9.26962	5.34477
Deaths	France	Both	All ages	Stroke	Secondhand smoke	Rate	1991	1.21437	1.54634	0.919808
Deaths	Uruguay	Both	All ages	Stroke	Secondhand smoke	Number	1991	132.476	169.773	97.2693
Deaths	Uruguay	Both	All ages	Stroke	Secondhand smoke	Rate	1991	4.19309	5.37359	3.07874
Deaths	Uruguay	Both	Age-standardized	Stroke	Secondhand smoke	Rate	1991	3.41999	4.35089	2.53018
Deaths	United Arab Emirates	Both	All ages	Stroke	Secondhand smoke	Number	1991	25.7209	37.51	17.1838
Deaths	United Arab Emirates	Both	All ages	Stroke	Secondhand smoke	Rate	1991	1.29917	1.89463	0.867955
Deaths	Morocco	Both	All ages	Stroke	Secondhand smoke	Number	1991	617.541	824.864	422.599
Deaths	Morocco	Both	All ages	Stroke	Secondhand smoke	Rate	1991	2.39556	3.19981	1.63934
Deaths	United Kingdom	Both	All ages	Stroke	Secondhand smoke	Number	1991	1346.34	1725.43	1004.41
Deaths	United Kingdom	Both	All ages	Stroke	Secondhand smoke	Rate	1991	2.3371	2.99516	1.74355
Deaths	Tajikistan	Both	All ages	Stroke	Secondhand smoke	Number	1991	122.742	156.668	89.9151
Deaths	Tajikistan	Both	All ages	Stroke	Secondhand smoke	Rate	1991	2.23517	2.85298	1.63739
Deaths	Italy	Both	All ages	Stroke	Secondhand smoke	Number	1991	1561.2	2007.45	1163.96
Deaths	Italy	Both	All ages	Stroke	Secondhand smoke	Rate	1991	2.75046	3.53666	2.05063
Deaths	Italy	Both	Age-standardized	Stroke	Secondhand smoke	Rate	1991	1.74781	2.21754	1.31809
Deaths	Tajikistan	Both	Age-standardized	Stroke	Secondhand smoke	Rate	1991	4.36077	5.58901	3.23702
Deaths	Brazil	Both	All ages	Stroke	Secondhand smoke	Number	1991	4248.19	5328.92	3164.51
Deaths	Brazil	Both	All ages	Stroke	Secondhand smoke	Rate	1991	2.80641	3.52036	2.09052
Deaths	Brazil	Both	Age-standardized	Stroke	Secondhand smoke	Rate	1991	4.64164	5.81404	3.44702
Deaths	Suriname	Both	All ages	Stroke	Secondhand smoke	Number	1991	10.6046	13.6319	7.91002
Deaths	Suriname	Both	All ages	Stroke	Secondhand smoke	Rate	1991	2.73492	3.51566	2.03998
Deaths	Suriname	Both	Age-standardized	Stroke	Secondhand smoke	Rate	1991	4.04931	5.19224	3.00541
Deaths	Romania	Both	All ages	Stroke	Secondhand smoke	Number	1991	1624.15	2094.02	1170.61
Deaths	Romania	Both	All ages	Stroke	Secondhand smoke	Rate	1991	6.9511	8.96206	5.01001
Deaths	Romania	Both	Age-standardized	Stroke	Secondhand smoke	Rate	1991	6.21137	7.91226	4.59335
Deaths	Seychelles	Both	Age-standardized	Stroke	Secondhand smoke	Rate	1991	3.43203	4.45797	2.48939
Deaths	Canada	Both	All ages	Stroke	Secondhand smoke	Number	1991	255.554	324.337	193.054
Deaths	Canada	Both	All ages	Stroke	Secondhand smoke	Rate	1991	0.923908	1.17258	0.697954
Deaths	Canada	Both	Age-standardized	Stroke	Secondhand smoke	Rate	1991	0.782686	0.986818	0.592299
Deaths	Lebanon	Both	All ages	Stroke	Secondhand smoke	Number	1991	37.4357	49.4969	27.2421
Deaths	Lebanon	Both	All ages	Stroke	Secondhand smoke	Rate	1991	1.12656	1.48952	0.819804
Deaths	Lebanon	Both	Age-standardized	Stroke	Secondhand smoke	Rate	1991	1.89169	2.49707	1.36565
Deaths	Estonia	Both	All ages	Stroke	Secondhand smoke	Number	1991	85.1956	109.737	61.6812
Deaths	Estonia	Both	All ages	Stroke	Secondhand smoke	Rate	1991	5.45866	7.0311	3.95204
Deaths	Estonia	Both	Age-standardized	Stroke	Secondhand smoke	Rate	1991	4.19757	5.34416	3.05687
Deaths	Greece	Both	All ages	Stroke	Secondhand smoke	Number	1991	532.424	676.187	397.493
Deaths	Greece	Both	All ages	Stroke	Secondhand smoke	Rate	1991	5.08944	6.46367	3.79964
Deaths	Samoa	Both	Age-standardized	Stroke	Secondhand smoke	Rate	1991	8.42882	11.4869	5.74344
Deaths	Botswana	Both	Age-standardized	Stroke	Secondhand smoke	Rate	1991	6.20146	8.75466	4.07084
Deaths	Saudi Arabia	Both	All ages	Stroke	Secondhand smoke	Number	1991	293.836	405.593	200.133
Deaths	Saudi Arabia	Both	All ages	Stroke	Secondhand smoke	Rate	1991	1.76266	2.43306	1.20055
Deaths	Tunisia	Both	All ages	Stroke	Secondhand smoke	Number	1991	209.445	277.858	149.409
Deaths	Tunisia	Both	All ages	Stroke	Secondhand smoke	Rate	1991	2.42966	3.22328	1.73322
Deaths	Tunisia	Both	Age-standardized	Stroke	Secondhand smoke	Rate	1991	4.60621	6.05709	3.26975
Deaths	Saint Lucia	Both	All ages	Stroke	Secondhand smoke	Number	1991	2.27662	2.94084	1.65338
Deaths	Saint Lucia	Both	All ages	Stroke	Secondhand smoke	Rate	1991	1.63598	2.11329	1.18812
Deaths	Saint Lucia	Both	Age-standardized	Stroke	Secondhand smoke	Rate	1991	2.64437	3.4097	1.94622
Deaths	Taiwan (Province of China)	Both	All ages	Stroke	Secondhand smoke	Number	1991	765.341	982.981	558.171
Deaths	Taiwan (Province of China)	Both	All ages	Stroke	Secondhand smoke	Rate	1991	3.71453	4.77083	2.70904
Deaths	Uzbekistan	Both	All ages	Stroke	Secondhand smoke	Number	1991	451.473	583.836	324.39
Deaths	Uzbekistan	Both	All ages	Stroke	Secondhand smoke	Rate	1991	2.10661	2.72423	1.51363
Deaths	Uzbekistan	Both	Age-standardized	Stroke	Secondhand smoke	Rate	1991	4.01752	5.18207	2.90471
Deaths	Palau	Both	All ages	Stroke	Secondhand smoke	Number	1990	0.644427	0.904176	0.420407
Deaths	Palau	Both	All ages	Stroke	Secondhand smoke	Rate	1990	4.18352	5.86977	2.72921
Deaths	Palau	Both	Age-standardized	Stroke	Secondhand smoke	Rate	1990	6.53675	9.14301	4.36559
Deaths	Greece	Both	Age-standardized	Stroke	Secondhand smoke	Rate	1991	3.49166	4.39207	2.65541
Deaths	Morocco	Both	Age-standardized	Stroke	Secondhand smoke	Rate	1991	4.73282	6.3165	3.26279
Deaths	Taiwan (Province of China)	Both	Age-standardized	Stroke	Secondhand smoke	Rate	1991	5.0933	6.5037	3.80001
Deaths	Costa Rica	Both	All ages	Stroke	Secondhand smoke	Number	1991	24.0802	31.187	17.5183
Deaths	Costa Rica	Both	All ages	Stroke	Secondhand smoke	Rate	1991	0.768845	0.995753	0.559331
Deaths	Costa Rica	Both	Age-standardized	Stroke	Secondhand smoke	Rate	1991	1.34204	1.75931	0.967576
Deaths	Saudi Arabia	Both	Age-standardized	Stroke	Secondhand smoke	Rate	1991	5.19134	7.01	3.5546
Deaths	Namibia	Both	All ages	Stroke	Secondhand smoke	Number	1991	28.248	39.5604	17.8926
Deaths	Namibia	Both	All ages	Stroke	Secondhand smoke	Rate	1991	1.94344	2.72172	1.231
Deaths	Namibia	Both	Age-standardized	Stroke	Secondhand smoke	Rate	1991	4.02847	5.52768	2.65025
Deaths	Kenya	Both	All ages	Stroke	Secondhand smoke	Number	1991	158.261	223.441	100.524
Deaths	Kenya	Both	All ages	Stroke	Secondhand smoke	Rate	1991	0.661237	0.933567	0.420001
Deaths	Kenya	Both	Age-standardized	Stroke	Secondhand smoke	Rate	1991	1.92004	2.71727	1.22961
Deaths	Saint Kitts and Nevis	Both	All ages	Stroke	Secondhand smoke	Number	1990	2.1584	2.84372	1.51645
Deaths	Saint Kitts and Nevis	Both	All ages	Stroke	Secondhand smoke	Rate	1990	5.2195	6.87677	3.66712
Deaths	Saint Kitts and Nevis	Both	Age-standardized	Stroke	Secondhand smoke	Rate	1990	5.99593	7.68514	4.42954
Deaths	Zambia	Both	All ages	Stroke	Secondhand smoke	Number	1991	79.9353	112.789	52.3159
Deaths	Zambia	Both	All ages	Stroke	Secondhand smoke	Rate	1991	0.983303	1.38744	0.64355
Deaths	Zambia	Both	Age-standardized	Stroke	Secondhand smoke	Rate	1991	2.74519	3.83522	1.80225
Deaths	Georgia	Both	All ages	Stroke	Secondhand smoke	Number	1991	455.122	585.425	334.136
Deaths	Georgia	Both	All ages	Stroke	Secondhand smoke	Rate	1991	8.31806	10.6996	6.10686
Deaths	Mexico	Both	Age-standardized	Stroke	Secondhand smoke	Rate	1991	1.39248	1.85758	0.977281
Deaths	Bhutan	Both	All ages	Stroke	Secondhand smoke	Number	1991	5.01031	7.42331	3.25545
Deaths	Bhutan	Both	All ages	Stroke	Secondhand smoke	Rate	1991	0.84857	1.25725	0.551359
Deaths	Bhutan	Both	Age-standardized	Stroke	Secondhand smoke	Rate	1991	2.10333	3.11387	1.38063
Deaths	Afghanistan	Both	All ages	Stroke	Secondhand smoke	Number	1991	483.712	688.843	299.24
Deaths	Afghanistan	Both	All ages	Stroke	Secondhand smoke	Rate	1991	3.84291	5.4726	2.37735
Deaths	Afghanistan	Both	Age-standardized	Stroke	Secondhand smoke	Rate	1991	6.97946	9.88586	4.32934
Deaths	Bahamas	Both	All ages	Stroke	Secondhand smoke	Number	1991	2.87806	3.67534	2.11906
Deaths	Bahamas	Both	All ages	Stroke	Secondhand smoke	Rate	1991	1.10089	1.40586	0.810566
Deaths	Georgia	Both	Age-standardized	Stroke	Secondhand smoke	Rate	1991	7.73997	9.8702	5.75169
Deaths	Bahamas	Both	Age-standardized	Stroke	Secondhand smoke	Rate	1991	1.774	2.28395	1.29382
Deaths	North Macedonia	Both	All ages	Stroke	Secondhand smoke	Number	1991	169.668	216.923	125.385
Deaths	North Macedonia	Both	All ages	Stroke	Secondhand smoke	Rate	1991	8.40802	10.7498	6.21356
Deaths	Malawi	Both	All ages	Stroke	Secondhand smoke	Number	1991	80.6296	113.148	53.7192
Deaths	Malawi	Both	All ages	Stroke	Secondhand smoke	Rate	1991	0.815726	1.14471	0.543475
Deaths	Malawi	Both	Age-standardized	Stroke	Secondhand smoke	Rate	1991	2.013	2.80643	1.37583
Deaths	Tuvalu	Both	Age-standardized	Stroke	Secondhand smoke	Rate	1991	9.68774	13.1652	6.67728
Deaths	North Macedonia	Both	Age-standardized	Stroke	Secondhand smoke	Rate	1991	10.1495	13.0395	7.51718
Deaths	Central African Republic	Both	Age-standardized	Stroke	Secondhand smoke	Rate	1991	2.82251	4.08325	1.76716
Deaths	Chile	Both	Age-standardized	Stroke	Secondhand smoke	Rate	1991	3.33868	4.34165	2.43171
Deaths	United Republic of Tanzania	Both	All ages	Stroke	Secondhand smoke	Number	1991	268.952	375.487	175.276
Deaths	United Republic of Tanzania	Both	All ages	Stroke	Secondhand smoke	Rate	1991	1.00834	1.40776	0.657137
Deaths	United Republic of Tanzania	Both	Age-standardized	Stroke	Secondhand smoke	Rate	1991	2.38925	3.37417	1.59548
Deaths	Greenland	Both	All ages	Stroke	Secondhand smoke	Number	1990	2.0089	2.59457	1.47318
Deaths	Greenland	Both	All ages	Stroke	Secondhand smoke	Rate	1990	3.61461	4.66841	2.65069
Deaths	Greenland	Both	Age-standardized	Stroke	Secondhand smoke	Rate	1990	5.9081	7.55487	4.31103
Deaths	Egypt	Both	All ages	Stroke	Secondhand smoke	Number	1991	1186.95	1520.33	842.862
Deaths	Egypt	Both	All ages	Stroke	Secondhand smoke	Rate	1991	2.08915	2.67594	1.48352
Deaths	Egypt	Both	Age-standardized	Stroke	Secondhand smoke	Rate	1991	4.02597	5.20428	2.91182
Deaths	Nepal	Both	All ages	Stroke	Secondhand smoke	Number	1991	278.857	409.46	171.816
Deaths	Nepal	Both	All ages	Stroke	Secondhand smoke	Rate	1991	1.39773	2.05235	0.861203
Deaths	Nepal	Both	Age-standardized	Stroke	Secondhand smoke	Rate	1991	3.10541	4.62053	1.93528
Deaths	Lao People's Democratic Republic	Both	Age-standardized	Stroke	Secondhand smoke	Rate	1991	8.55553	11.9519	5.78952
Deaths	Dominica	Both	All ages	Stroke	Secondhand smoke	Number	1991	1.02892	1.3859	0.723283
Deaths	Dominica	Both	All ages	Stroke	Secondhand smoke	Rate	1991	1.39595	1.88027	0.981287
Deaths	Maldives	Both	All ages	Stroke	Secondhand smoke	Number	1991	4.99306	6.57273	3.54972
Deaths	Maldives	Both	All ages	Stroke	Secondhand smoke	Rate	1991	2.17954	2.86909	1.5495
Deaths	Maldives	Both	Age-standardized	Stroke	Secondhand smoke	Rate	1991	5.68722	7.46827	4.13796
Deaths	Cook Islands	Both	All ages	Stroke	Secondhand smoke	Number	1991	0.5416	0.735217	0.371841
Deaths	Cook Islands	Both	All ages	Stroke	Secondhand smoke	Rate	1991	2.82686	3.83744	1.94081
Deaths	Cook Islands	Both	Age-standardized	Stroke	Secondhand smoke	Rate	1991	4.33247	5.86738	3.00103
Deaths	Spain	Both	All ages	Stroke	Secondhand smoke	Number	1991	932.896	1203.05	699.342
Deaths	Spain	Both	All ages	Stroke	Secondhand smoke	Rate	1991	2.40015	3.09519	1.79926
Deaths	Spain	Both	Age-standardized	Stroke	Secondhand smoke	Rate	1991	1.7291	2.20897	1.29988
Deaths	Tokelau	Both	All ages	Stroke	Secondhand smoke	Number	1990	0.0996073	0.138996	0.0664422
Deaths	Tokelau	Both	All ages	Stroke	Secondhand smoke	Rate	1990	5.90358	8.23811	3.93793
Deaths	Tokelau	Both	Age-standardized	Stroke	Secondhand smoke	Rate	1990	7.56731	10.5962	5.1578
Deaths	Kyrgyzstan	Both	All ages	Stroke	Secondhand smoke	Number	1991	220.198	279.608	161.616
Deaths	Kyrgyzstan	Both	All ages	Stroke	Secondhand smoke	Rate	1991	4.85844	6.16926	3.56589
Deaths	Kyrgyzstan	Both	Age-standardized	Stroke	Secondhand smoke	Rate	1991	7.30751	9.26081	5.39518
Deaths	Iraq	Both	All ages	Stroke	Secondhand smoke	Number	1991	552.043	728.619	402.89
Deaths	Iraq	Both	All ages	Stroke	Secondhand smoke	Rate	1991	2.95196	3.89617	2.15438
Deaths	Iraq	Both	Age-standardized	Stroke	Secondhand smoke	Rate	1991	7.10703	9.43737	5.21104
Deaths	Kuwait	Both	All ages	Stroke	Secondhand smoke	Number	1991	8.95423	11.2347	6.86551
Deaths	Kuwait	Both	All ages	Stroke	Secondhand smoke	Rate	1991	0.518143	0.650102	0.397277
Deaths	Kuwait	Both	Age-standardized	Stroke	Secondhand smoke	Rate	1991	1.53164	1.9437	1.14684
Deaths	Samoa	Both	All ages	Stroke	Secondhand smoke	Number	1991	7.19003	9.83453	4.88426
Deaths	Samoa	Both	All ages	Stroke	Secondhand smoke	Rate	1991	4.37959	5.99041	2.9751
Deaths	Switzerland	Both	All ages	Stroke	Secondhand smoke	Number	1991	119.141	152.917	87.5049
Deaths	Switzerland	Both	All ages	Stroke	Secondhand smoke	Rate	1991	1.72212	2.21033	1.26484
Deaths	Switzerland	Both	Age-standardized	Stroke	Secondhand smoke	Rate	1991	1.08937	1.37379	0.81778
Deaths	Mozambique	Both	All ages	Stroke	Secondhand smoke	Number	1991	132.332	193.387	81.3828
Deaths	Mozambique	Both	All ages	Stroke	Secondhand smoke	Rate	1991	1.0139	1.4817	0.623541
Deaths	Mozambique	Both	Age-standardized	Stroke	Secondhand smoke	Rate	1991	2.18343	3.12883	1.37448
Deaths	Niue	Both	All ages	Stroke	Secondhand smoke	Number	1990	0.158356	0.212076	0.11269
Deaths	Finland	Both	All ages	Stroke	Secondhand smoke	Number	1991	79.3513	102.048	57.7794
Deaths	Finland	Both	All ages	Stroke	Secondhand smoke	Rate	1991	1.57641	2.02731	1.14786
Deaths	Cyprus	Both	All ages	Stroke	Secondhand smoke	Number	1991	16.8521	22.3058	11.9407
Deaths	Cyprus	Both	All ages	Stroke	Secondhand smoke	Rate	1991	2.12706	2.81542	1.50714
Deaths	Cyprus	Both	Age-standardized	Stroke	Secondhand smoke	Rate	1991	2.39476	3.1894	1.7461
Deaths	Micronesia (Federated States of)	Both	All ages	Stroke	Secondhand smoke	Number	1991	3.98573	5.62439	2.62994
Deaths	Micronesia (Federated States of)	Both	All ages	Stroke	Secondhand smoke	Rate	1991	3.77473	5.32664	2.49072
Deaths	Micronesia (Federated States of)	Both	Age-standardized	Stroke	Secondhand smoke	Rate	1991	8.45466	11.694	5.65994
Deaths	Ireland	Both	All ages	Stroke	Secondhand smoke	Number	1991	69.6458	89.6934	51.71
Deaths	Ireland	Both	All ages	Stroke	Secondhand smoke	Rate	1991	1.93318	2.48965	1.43533
Deaths	Antigua and Barbuda	Both	All ages	Stroke	Secondhand smoke	Number	1991	1.0077	1.29224	0.740018
Deaths	Antigua and Barbuda	Both	All ages	Stroke	Secondhand smoke	Rate	1991	1.63584	2.09775	1.2013
Deaths	Antigua and Barbuda	Both	Age-standardized	Stroke	Secondhand smoke	Rate	1991	1.86045	2.36197	1.36142
Deaths	Eswatini	Both	All ages	Stroke	Secondhand smoke	Number	1991	6.95352	9.70338	4.42354
Deaths	Eswatini	Both	All ages	Stroke	Secondhand smoke	Rate	1991	0.836619	1.16747	0.532223
Deaths	Eswatini	Both	Age-standardized	Stroke	Secondhand smoke	Rate	1991	2.48254	3.46217	1.61336
Deaths	Peru	Both	Age-standardized	Stroke	Secondhand smoke	Rate	1991	1.00649	1.37539	0.689973
Deaths	Guam	Both	All ages	Stroke	Secondhand smoke	Number	1991	2.64763	3.51439	1.82963
Deaths	Guam	Both	All ages	Stroke	Secondhand smoke	Rate	1991	1.89514	2.51555	1.30963
Deaths	Guam	Both	Age-standardized	Stroke	Secondhand smoke	Rate	1991	3.79987	5.00002	2.67695
Deaths	Burundi	Both	All ages	Stroke	Secondhand smoke	Number	1991	61.4384	88.95	38.4602
Deaths	Burundi	Both	All ages	Stroke	Secondhand smoke	Rate	1991	1.11232	1.61041	0.696309
Deaths	Burundi	Both	Age-standardized	Stroke	Secondhand smoke	Rate	1991	2.4384	3.53174	1.54241
Deaths	Bulgaria	Both	All ages	Stroke	Secondhand smoke	Number	1991	963.368	1227.94	708.814
Deaths	Bulgaria	Both	All ages	Stroke	Secondhand smoke	Rate	1991	11.1849	14.2567	8.22946
Deaths	Bulgaria	Both	Age-standardized	Stroke	Secondhand smoke	Rate	1991	8.09684	10.1818	6.09317
Deaths	Ecuador	Both	All ages	Stroke	Secondhand smoke	Number	1991	73.9933	96.255	52.8355
Deaths	Ecuador	Both	All ages	Stroke	Secondhand smoke	Rate	1991	0.722541	0.939925	0.515936
Deaths	Ecuador	Both	Age-standardized	Stroke	Secondhand smoke	Rate	1991	1.26324	1.64505	0.902331
Deaths	Ireland	Both	Age-standardized	Stroke	Secondhand smoke	Rate	1991	1.7183	2.18007	1.29492
Deaths	Gabon	Both	All ages	Stroke	Secondhand smoke	Number	1991	13.5239	19.2248	8.78382
Deaths	Gabon	Both	All ages	Stroke	Secondhand smoke	Rate	1991	1.33033	1.89113	0.864056
Deaths	Gabon	Both	Age-standardized	Stroke	Secondhand smoke	Rate	1991	2.43136	3.38526	1.62304
Deaths	Dominican Republic	Both	All ages	Stroke	Secondhand smoke	Number	1991	70.164	89.4459	51.5331
Deaths	Dominican Republic	Both	All ages	Stroke	Secondhand smoke	Rate	1991	0.954676	1.21703	0.701178
Deaths	Dominican Republic	Both	Age-standardized	Stroke	Secondhand smoke	Rate	1991	1.78071	2.27842	1.31125
Deaths	Guatemala	Both	All ages	Stroke	Secondhand smoke	Number	1991	40.4899	54.0742	27.4191
Deaths	Guatemala	Both	All ages	Stroke	Secondhand smoke	Rate	1991	0.49471	0.660684	0.335009
Deaths	Guatemala	Both	Age-standardized	Stroke	Secondhand smoke	Rate	1991	1.07114	1.40549	0.740233
Deaths	Malta	Both	All ages	Stroke	Secondhand smoke	Number	1991	6.74278	8.63288	4.9242
Deaths	Malta	Both	All ages	Stroke	Secondhand smoke	Rate	1991	1.80224	2.30744	1.31616
Deaths	Malta	Both	Age-standardized	Stroke	Secondhand smoke	Rate	1991	1.57788	2.00641	1.16563
Deaths	Qatar	Both	All ages	Stroke	Secondhand smoke	Number	1991	3.2521	4.53367	2.26363
Deaths	Qatar	Both	All ages	Stroke	Secondhand smoke	Rate	1991	0.708816	0.988142	0.493373
Deaths	Burkina Faso	Both	All ages	Stroke	Secondhand smoke	Number	1991	78.2282	112.317	50.0269
Deaths	Czechia	Both	All ages	Stroke	Secondhand smoke	Number	1991	560.154	729.598	409.01
Deaths	Czechia	Both	All ages	Stroke	Secondhand smoke	Rate	1991	5.44008	7.08567	3.97221
Deaths	Yemen	Both	All ages	Stroke	Secondhand smoke	Number	1991	304.907	444.525	192.214
Deaths	Yemen	Both	All ages	Stroke	Secondhand smoke	Rate	1991	2.14627	3.12905	1.35301
Deaths	Yemen	Both	Age-standardized	Stroke	Secondhand smoke	Rate	1991	6.60556	9.44949	4.25106
Deaths	Mexico	Both	All ages	Stroke	Secondhand smoke	Number	1991	584.18	764.495	404.456
Deaths	Mexico	Both	All ages	Stroke	Secondhand smoke	Rate	1991	0.670802	0.877853	0.464428
Deaths	Palestine	Both	Age-standardized	Stroke	Secondhand smoke	Rate	1991	6.53759	9.0612	4.60135
Deaths	American Samoa	Both	All ages	Stroke	Secondhand smoke	Number	1991	1.26641	1.62712	0.90723
Deaths	American Samoa	Both	All ages	Stroke	Secondhand smoke	Rate	1991	2.53085	3.25171	1.81305
Deaths	American Samoa	Both	Age-standardized	Stroke	Secondhand smoke	Rate	1991	5.57652	7.14791	4.05565
Deaths	Czechia	Both	Age-standardized	Stroke	Secondhand smoke	Rate	1991	4.1324	5.3046	3.12866
Deaths	Nauru	Both	All ages	Stroke	Secondhand smoke	Number	1991	0.419942	0.594694	0.275295
Deaths	Nauru	Both	All ages	Stroke	Secondhand smoke	Rate	1991	4.07592	5.77204	2.67198
Deaths	Nauru	Both	Age-standardized	Stroke	Secondhand smoke	Rate	1991	10.2759	14.0283	7.0145
Deaths	Seychelles	Both	All ages	Stroke	Secondhand smoke	Number	1991	1.95818	2.53259	1.4171
Deaths	Seychelles	Both	All ages	Stroke	Secondhand smoke	Rate	1991	2.65353	3.43191	1.92032
Deaths	South Sudan	Both	All ages	Stroke	Secondhand smoke	Number	1991	53.811	77.3712	33.8057
Deaths	South Sudan	Both	All ages	Stroke	Secondhand smoke	Rate	1991	0.900527	1.29481	0.565738
Deaths	South Sudan	Both	Age-standardized	Stroke	Secondhand smoke	Rate	1991	2.2804	3.29351	1.45209
Deaths	Jamaica	Both	All ages	Stroke	Secondhand smoke	Number	1991	42.8697	54.847	30.9953
Deaths	Jamaica	Both	All ages	Stroke	Secondhand smoke	Rate	1991	1.79961	2.3024	1.30114
Deaths	Jamaica	Both	Age-standardized	Stroke	Secondhand smoke	Rate	1991	2.35413	3.01363	1.71144
Deaths	Qatar	Both	Age-standardized	Stroke	Secondhand smoke	Rate	1991	2.82305	4.03254	2.01767
Deaths	Democratic Republic of the Congo	Both	All ages	Stroke	Secondhand smoke	Number	1991	233.604	344.978	140.388
Deaths	Democratic Republic of the Congo	Both	All ages	Stroke	Secondhand smoke	Rate	1991	0.588331	0.868825	0.353566
Deaths	Democratic Republic of the Congo	Both	Age-standardized	Stroke	Secondhand smoke	Rate	1991	1.44444	2.11195	0.892107
Deaths	Germany	Both	All ages	Stroke	Secondhand smoke	Number	1991	1386.45	1776.59	1030.76
Deaths	Germany	Both	All ages	Stroke	Secondhand smoke	Rate	1991	1.72507	2.21051	1.28252
Deaths	Bangladesh	Both	All ages	Stroke	Secondhand smoke	Number	1991	2611.76	3545.8	1790.98
Deaths	Bangladesh	Both	All ages	Stroke	Secondhand smoke	Rate	1991	2.34339	3.18145	1.60695
Deaths	Bangladesh	Both	Age-standardized	Stroke	Secondhand smoke	Rate	1991	5.79366	7.93275	4.03847
Deaths	United States Virgin Islands	Both	All ages	Stroke	Secondhand smoke	Number	1990	1.09122	1.49024	0.752175
Deaths	United States Virgin Islands	Both	All ages	Stroke	Secondhand smoke	Rate	1990	1.02932	1.40571	0.709512
Deaths	United States Virgin Islands	Both	Age-standardized	Stroke	Secondhand smoke	Rate	1990	1.30565	1.72639	0.920728
Deaths	Algeria	Both	All ages	Stroke	Secondhand smoke	Number	1991	699.484	944.766	483.751
Deaths	Central African Republic	Both	All ages	Stroke	Secondhand smoke	Number	1991	35.4739	52.0247	22.1462
Deaths	Central African Republic	Both	All ages	Stroke	Secondhand smoke	Rate	1991	1.25642	1.84262	0.78438
Deaths	Saint Vincent and the Grenadines	Both	Age-standardized	Stroke	Secondhand smoke	Rate	1991	2.01503	2.61867	1.46112
Deaths	Germany	Both	Age-standardized	Stroke	Secondhand smoke	Rate	1991	1.11738	1.41442	0.842012
Deaths	Barbados	Both	All ages	Stroke	Secondhand smoke	Number	1991	4.2584	5.56733	3.09042
Deaths	Syrian Arab Republic	Both	All ages	Stroke	Secondhand smoke	Number	1991	275.484	377.921	190.644
Deaths	Syrian Arab Republic	Both	All ages	Stroke	Secondhand smoke	Rate	1991	2.06903	2.83838	1.43183
Deaths	Syrian Arab Republic	Both	Age-standardized	Stroke	Secondhand smoke	Rate	1991	5.2115	7.05161	3.61551
Deaths	Turkey	Both	All ages	Stroke	Secondhand smoke	Number	1991	1073.09	1440.14	756.929
Deaths	Turkey	Both	All ages	Stroke	Secondhand smoke	Rate	1991	1.76197	2.36465	1.24285
Deaths	Turkey	Both	Age-standardized	Stroke	Secondhand smoke	Rate	1991	3.19979	4.36836	2.23418
Deaths	Tonga	Both	All ages	Stroke	Secondhand smoke	Number	1991	1.86689	2.53441	1.27237
Deaths	Tonga	Both	All ages	Stroke	Secondhand smoke	Rate	1991	1.92389	2.61179	1.31122
Deaths	Tonga	Both	Age-standardized	Stroke	Secondhand smoke	Rate	1991	3.53692	4.72353	2.47176
Deaths	San Marino	Both	All ages	Stroke	Secondhand smoke	Number	1991	0.313185	0.421006	0.225882
Deaths	Burkina Faso	Both	All ages	Stroke	Secondhand smoke	Rate	1991	0.799452	1.14782	0.511249
Deaths	Burkina Faso	Both	Age-standardized	Stroke	Secondhand smoke	Rate	1991	1.81723	2.56072	1.19206
Deaths	Djibouti	Both	All ages	Stroke	Secondhand smoke	Number	1991	5.6195	7.90461	3.59864
Deaths	Djibouti	Both	All ages	Stroke	Secondhand smoke	Rate	1991	1.17853	1.65777	0.754714
Deaths	Djibouti	Both	Age-standardized	Stroke	Secondhand smoke	Rate	1991	4.09425	5.77035	2.67732
Deaths	Guinea-Bissau	Both	All ages	Stroke	Secondhand smoke	Number	1991	14.1138	20.018	9.03576
Deaths	Guinea-Bissau	Both	All ages	Stroke	Secondhand smoke	Rate	1991	1.37006	1.94319	0.877122
Deaths	Guinea-Bissau	Both	Age-standardized	Stroke	Secondhand smoke	Rate	1991	3.31058	4.64855	2.15045
Deaths	Botswana	Both	All ages	Stroke	Secondhand smoke	Number	1991	33.0174	47.4417	20.9888
Deaths	Botswana	Both	All ages	Stroke	Secondhand smoke	Rate	1991	2.45395	3.52601	1.55995
Deaths	Libya	Both	All ages	Stroke	Secondhand smoke	Number	1991	59.9982	81.3723	41.2741
Deaths	Libya	Both	All ages	Stroke	Secondhand smoke	Rate	1991	1.39799	1.89601	0.961704
Deaths	Libya	Both	Age-standardized	Stroke	Secondhand smoke	Rate	1991	3.2111	4.39499	2.19989
Deaths	Cabo Verde	Both	All ages	Stroke	Secondhand smoke	Number	1991	2.89016	3.79452	2.05817
Deaths	Cabo Verde	Both	All ages	Stroke	Secondhand smoke	Rate	1991	0.802387	1.05346	0.571404
Deaths	C么te d'Ivoire	Both	All ages	Stroke	Secondhand smoke	Number	1991	129.705	179.355	87.2733
Deaths	C么te d'Ivoire	Both	All ages	Stroke	Secondhand smoke	Rate	1991	1.02019	1.4107	0.686442
Deaths	C么te d'Ivoire	Both	Age-standardized	Stroke	Secondhand smoke	Rate	1991	3.10138	4.21184	2.1216
Deaths	Palestine	Both	All ages	Stroke	Secondhand smoke	Number	1991	53.1416	73.7005	37.2861
Deaths	Palestine	Both	All ages	Stroke	Secondhand smoke	Rate	1991	2.47014	3.42576	1.73314
Deaths	Sao Tome and Principe	Both	All ages	Stroke	Secondhand smoke	Number	1991	0.675303	0.925083	0.434648
Deaths	Indonesia	Both	All ages	Stroke	Secondhand smoke	Number	1992	6165.3	8049.25	4368.91
Deaths	Indonesia	Both	All ages	Stroke	Secondhand smoke	Rate	1992	3.22506	4.21055	2.28537
Deaths	Cabo Verde	Both	Age-standardized	Stroke	Secondhand smoke	Rate	1991	1.26033	1.67043	0.887365
Deaths	Tuvalu	Both	All ages	Stroke	Secondhand smoke	Number	1991	0.652718	0.895168	0.431981
Deaths	Tuvalu	Both	All ages	Stroke	Secondhand smoke	Rate	1991	6.97439	9.56501	4.61578
Deaths	Iceland	Both	All ages	Stroke	Secondhand smoke	Number	1991	3.71945	4.70495	2.84211
Deaths	Iceland	Both	All ages	Stroke	Secondhand smoke	Rate	1991	1.44877	1.83263	1.10703
Deaths	Iceland	Both	Age-standardized	Stroke	Secondhand smoke	Rate	1991	1.26458	1.60173	0.969203
Deaths	Ethiopia	Both	All ages	Stroke	Secondhand smoke	Number	1991	322.644	470.067	204.294
Deaths	Ethiopia	Both	All ages	Stroke	Secondhand smoke	Rate	1991	0.607272	0.884747	0.384516
Deaths	Sierra Leone	Both	Age-standardized	Stroke	Secondhand smoke	Rate	1991	3.37246	4.9802	2.12363
Deaths	Croatia	Both	All ages	Stroke	Secondhand smoke	Number	1992	372.419	479.694	272.973
Deaths	Croatia	Both	All ages	Stroke	Secondhand smoke	Rate	1992	7.68151	9.89418	5.63034
Deaths	Croatia	Both	Age-standardized	Stroke	Secondhand smoke	Rate	1992	5.98325	7.66021	4.44169
Deaths	Timor-Leste	Both	All ages	Stroke	Secondhand smoke	Number	1992	13.7415	19.4097	8.91816
Deaths	Timor-Leste	Both	All ages	Stroke	Secondhand smoke	Rate	1992	1.67992	2.37285	1.09025
Deaths	Timor-Leste	Both	Age-standardized	Stroke	Secondhand smoke	Rate	1992	5.03559	7.10974	3.30215
Deaths	Bosnia and Herzegovina	Both	Age-standardized	Stroke	Secondhand smoke	Rate	1992	5.03258	6.54782	3.641
Deaths	Norway	Both	All ages	Stroke	Secondhand smoke	Number	1991	99.2582	130.742	72.4979
Deaths	Norway	Both	All ages	Stroke	Secondhand smoke	Rate	1991	2.32651	3.06445	1.69927
Deaths	Norway	Both	Age-standardized	Stroke	Secondhand smoke	Rate	1991	1.40929	1.81473	1.05385
Deaths	Ghana	Both	All ages	Stroke	Secondhand smoke	Number	1991	94.5187	133.465	61.2645
Deaths	Ghana	Both	All ages	Stroke	Secondhand smoke	Rate	1991	0.614867	0.868221	0.398541
Deaths	Sudan	Both	Age-standardized	Stroke	Secondhand smoke	Rate	1991	5.8968	8.3473	3.84141
Deaths	Ethiopia	Both	Age-standardized	Stroke	Secondhand smoke	Rate	1991	1.43975	2.06484	0.922806
Deaths	Northern Mariana Islands	Both	All ages	Stroke	Secondhand smoke	Number	1991	1.15168	1.61308	0.774493
Deaths	Northern Mariana Islands	Both	All ages	Stroke	Secondhand smoke	Rate	1991	2.4291	3.40228	1.63355
Deaths	Northern Mariana Islands	Both	Age-standardized	Stroke	Secondhand smoke	Rate	1991	5.78699	7.7112	4.00867
Deaths	Madagascar	Both	All ages	Stroke	Secondhand smoke	Number	1991	258.538	349.854	175.2
Deaths	Madagascar	Both	All ages	Stroke	Secondhand smoke	Rate	1991	2.10663	2.85069	1.42757
Deaths	Madagascar	Both	Age-standardized	Stroke	Secondhand smoke	Rate	1991	4.67947	6.30003	3.11736
Deaths	India	Both	All ages	Stroke	Secondhand smoke	Number	1991	14303.2	19397.9	10006.9
Deaths	India	Both	All ages	Stroke	Secondhand smoke	Rate	1991	1.64111	2.22567	1.14817
Deaths	India	Both	Age-standardized	Stroke	Secondhand smoke	Rate	1991	3.50278	4.76713	2.49917
Deaths	Turkmenistan	Both	All ages	Stroke	Secondhand smoke	Number	1992	127.353	161.558	93.1876
Deaths	Turkmenistan	Both	All ages	Stroke	Secondhand smoke	Rate	1992	3.31182	4.20131	2.42335
Deaths	Turkmenistan	Both	Age-standardized	Stroke	Secondhand smoke	Rate	1992	6.6626	8.39601	4.92485
Deaths	Puerto Rico	Both	All ages	Stroke	Secondhand smoke	Number	1991	25.1073	31.9572	18.4427
Deaths	Puerto Rico	Both	All ages	Stroke	Secondhand smoke	Rate	1991	0.688562	0.87642	0.505787
Deaths	Puerto Rico	Both	Age-standardized	Stroke	Secondhand smoke	Rate	1991	0.689227	0.869561	0.50855
Deaths	Ghana	Both	Age-standardized	Stroke	Secondhand smoke	Rate	1991	1.38189	1.921	0.912584
Deaths	Trinidad and Tobago	Both	All ages	Stroke	Secondhand smoke	Number	1991	24.2637	31.7931	17.5764
Deaths	Trinidad and Tobago	Both	All ages	Stroke	Secondhand smoke	Rate	1991	2.00008	2.62074	1.44884
Deaths	Trinidad and Tobago	Both	Age-standardized	Stroke	Secondhand smoke	Rate	1991	2.90601	3.78287	2.11875
Deaths	Sierra Leone	Both	All ages	Stroke	Secondhand smoke	Number	1991	62.4746	94.4434	38.6332
Deaths	Sierra Leone	Both	All ages	Stroke	Secondhand smoke	Rate	1991	1.75445	2.65222	1.08492
Deaths	Mali	Both	All ages	Stroke	Secondhand smoke	Number	1991	85.46	118.74	57.0506
Deaths	Mali	Both	All ages	Stroke	Secondhand smoke	Rate	1991	0.970553	1.34851	0.647912
Deaths	Mali	Both	Age-standardized	Stroke	Secondhand smoke	Rate	1991	2.07221	2.86555	1.39496
Deaths	Panama	Both	All ages	Stroke	Secondhand smoke	Number	1991	19.9379	25.8745	14.4438
Deaths	Panama	Both	All ages	Stroke	Secondhand smoke	Rate	1991	0.816897	1.06013	0.59179
Deaths	Kazakhstan	Both	All ages	Stroke	Secondhand smoke	Number	1992	743.918	960.944	553.214
Deaths	Kazakhstan	Both	All ages	Stroke	Secondhand smoke	Rate	1992	4.60036	5.94245	3.42106
Deaths	Kazakhstan	Both	Age-standardized	Stroke	Secondhand smoke	Rate	1992	6.30288	8.10194	4.65651
Deaths	Saint Vincent and the Grenadines	Both	All ages	Stroke	Secondhand smoke	Number	1991	1.43792	1.87414	1.02296
Deaths	Saint Vincent and the Grenadines	Both	All ages	Stroke	Secondhand smoke	Rate	1991	1.30396	1.69953	0.927657
Deaths	Azerbaijan	Both	All ages	Stroke	Secondhand smoke	Number	1992	261.926	330.642	193.934
Deaths	Azerbaijan	Both	All ages	Stroke	Secondhand smoke	Rate	1992	3.46963	4.37989	2.56896
Deaths	Azerbaijan	Both	Age-standardized	Stroke	Secondhand smoke	Rate	1992	5.35561	6.73618	3.98473
Deaths	Mauritius	Both	All ages	Stroke	Secondhand smoke	Number	1991	40.2495	52.0373	28.8614
Deaths	Mauritius	Both	All ages	Stroke	Secondhand smoke	Rate	1991	3.62018	4.68042	2.59589
Deaths	Mauritius	Both	Age-standardized	Stroke	Secondhand smoke	Rate	1991	5.72108	7.39273	4.13294
Deaths	Myanmar	Both	All ages	Stroke	Secondhand smoke	Number	1992	2423.57	3316.67	1700.18
Deaths	Myanmar	Both	All ages	Stroke	Secondhand smoke	Rate	1992	5.72804	7.83887	4.01832
Deaths	Panama	Both	Age-standardized	Stroke	Secondhand smoke	Rate	1991	1.30218	1.69787	0.937214
Deaths	Indonesia	Both	Age-standardized	Stroke	Secondhand smoke	Rate	1992	6.11543	8.00694	4.34952
Deaths	Paraguay	Both	All ages	Stroke	Secondhand smoke	Number	1991	61.0179	79.4331	44.27
Deaths	Paraguay	Both	All ages	Stroke	Secondhand smoke	Rate	1991	1.46627	1.90879	1.06381
Deaths	Paraguay	Both	Age-standardized	Stroke	Secondhand smoke	Rate	1991	2.6651	3.47125	1.91617
Deaths	Benin	Both	All ages	Stroke	Secondhand smoke	Number	1991	46.7276	63.3217	30.9639
Deaths	Benin	Both	All ages	Stroke	Secondhand smoke	Rate	1991	0.930884	1.26146	0.616848
Deaths	Myanmar	Both	Age-standardized	Stroke	Secondhand smoke	Rate	1992	10.3029	14.0617	7.27147
Deaths	Benin	Both	Age-standardized	Stroke	Secondhand smoke	Rate	1991	2.31281	3.14154	1.55093
Deaths	Mongolia	Both	All ages	Stroke	Secondhand smoke	Number	1992	77.9354	108.313	54.0694
Deaths	Mongolia	Both	All ages	Stroke	Secondhand smoke	Rate	1992	3.49392	4.85577	2.42398
Deaths	Mongolia	Both	Age-standardized	Stroke	Secondhand smoke	Rate	1992	7.19997	9.91941	5.02632
Deaths	Ukraine	Both	All ages	Stroke	Secondhand smoke	Number	1992	3405.87	4447.3	2502.45
Deaths	Ukraine	Both	All ages	Stroke	Secondhand smoke	Rate	1992	6.49656	8.48304	4.77333
Deaths	Algeria	Both	All ages	Stroke	Secondhand smoke	Rate	1991	2.69577	3.64107	1.86435
Deaths	Algeria	Both	Age-standardized	Stroke	Secondhand smoke	Rate	1991	6.69028	8.92425	4.74313
Deaths	Barbados	Both	All ages	Stroke	Secondhand smoke	Rate	1991	1.67702	2.1925	1.21706
Deaths	Barbados	Both	Age-standardized	Stroke	Secondhand smoke	Rate	1991	1.45277	1.88119	1.08015
Deaths	Montenegro	Both	All ages	Stroke	Secondhand smoke	Number	1992	35.1379	44.8608	25.9091
Deaths	Montenegro	Both	All ages	Stroke	Secondhand smoke	Rate	1992	5.57834	7.12193	4.11322
Deaths	Montenegro	Both	Age-standardized	Stroke	Secondhand smoke	Rate	1992	5.81173	7.43208	4.28803
Deaths	Eritrea	Both	Age-standardized	Stroke	Secondhand smoke	Rate	1991	2.22113	3.29775	1.4124
Deaths	Malaysia	Both	All ages	Stroke	Secondhand smoke	Number	1992	491.471	631.291	351.552
Deaths	Malaysia	Both	All ages	Stroke	Secondhand smoke	Rate	1992	2.61522	3.35923	1.87068
Deaths	Malaysia	Both	Age-standardized	Stroke	Secondhand smoke	Rate	1992	5.20295	6.7164	3.71382
Deaths	Guyana	Both	All ages	Stroke	Secondhand smoke	Number	1991	27.4442	37.2531	19.0783
Deaths	Guyana	Both	All ages	Stroke	Secondhand smoke	Rate	1991	3.57504	4.85281	2.48524
Deaths	Guyana	Both	Age-standardized	Stroke	Secondhand smoke	Rate	1991	7.21175	9.77569	5.03958
Deaths	Guinea	Both	Age-standardized	Stroke	Secondhand smoke	Rate	1991	2.33071	3.18889	1.61783
Deaths	Bosnia and Herzegovina	Both	All ages	Stroke	Secondhand smoke	Number	1992	188.529	246.2	136.781
Deaths	Bosnia and Herzegovina	Both	All ages	Stroke	Secondhand smoke	Rate	1992	4.33442	5.66033	3.14471
Deaths	Niger	Both	All ages	Stroke	Secondhand smoke	Number	1991	58.4721	86.1795	36.824
Deaths	Niger	Both	All ages	Stroke	Secondhand smoke	Rate	1991	0.706666	1.04152	0.445037
Deaths	Niger	Both	Age-standardized	Stroke	Secondhand smoke	Rate	1991	1.98279	2.842	1.27138
Deaths	Israel	Both	All ages	Stroke	Secondhand smoke	Number	1991	59.4618	75.9198	43.3813
Deaths	Israel	Both	All ages	Stroke	Secondhand smoke	Rate	1991	1.1659	1.4886	0.850598
Deaths	Israel	Both	Age-standardized	Stroke	Secondhand smoke	Rate	1991	1.21915	1.54655	0.898917
Deaths	Hungary	Both	All ages	Stroke	Secondhand smoke	Number	1992	848.452	1087.32	629.154
Deaths	Hungary	Both	All ages	Stroke	Secondhand smoke	Rate	1992	8.18681	10.4916	6.07077
Deaths	Hungary	Both	Age-standardized	Stroke	Secondhand smoke	Rate	1992	5.92762	7.51692	4.43428
Deaths	Cuba	Both	All ages	Stroke	Secondhand smoke	Number	1991	233.519	294.323	174.649
Deaths	Cuba	Both	All ages	Stroke	Secondhand smoke	Rate	1991	2.13916	2.69616	1.59989
Deaths	Cuba	Both	Age-standardized	Stroke	Secondhand smoke	Rate	1991	2.2341	2.804	1.67906
Deaths	Austria	Both	All ages	Stroke	Secondhand smoke	Number	1991	164.485	214.689	119.368
Deaths	Austria	Both	All ages	Stroke	Secondhand smoke	Rate	1991	2.1099	2.75388	1.53117
Deaths	China	Both	All ages	Stroke	Secondhand smoke	Number	1992	68283.9	89050.8	50223.7
Deaths	China	Both	All ages	Stroke	Secondhand smoke	Rate	1992	5.63136	7.34402	4.14194
Deaths	Comoros	Both	All ages	Stroke	Secondhand smoke	Number	1991	8.54875	12.9755	3.74137
Deaths	Comoros	Both	All ages	Stroke	Secondhand smoke	Rate	1991	1.79679	2.7272	0.786365
Deaths	Comoros	Both	Age-standardized	Stroke	Secondhand smoke	Rate	1991	3.75489	5.64142	1.77945
Deaths	Monaco	Both	All ages	Stroke	Secondhand smoke	Number	1991	1.06107	1.4636	0.710481
Deaths	Monaco	Both	All ages	Stroke	Secondhand smoke	Rate	1991	3.45111	4.76035	2.31083
Deaths	Monaco	Both	Age-standardized	Stroke	Secondhand smoke	Rate	1991	1.41614	1.94306	0.983858
Deaths	China	Both	Age-standardized	Stroke	Secondhand smoke	Rate	1992	8.77327	11.4898	6.46421
Deaths	San Marino	Both	All ages	Stroke	Secondhand smoke	Rate	1991	1.30966	1.76054	0.944577
Deaths	San Marino	Both	Age-standardized	Stroke	Secondhand smoke	Rate	1991	0.937658	1.2364	0.684524
Deaths	Uganda	Both	All ages	Stroke	Secondhand smoke	Number	1991	108.882	156.449	69.423
Deaths	Uganda	Both	All ages	Stroke	Secondhand smoke	Rate	1991	0.609543	0.875838	0.388645
Deaths	Uganda	Both	Age-standardized	Stroke	Secondhand smoke	Rate	1991	1.63317	2.31881	1.03988
Deaths	Greece	Both	All ages	Stroke	Secondhand smoke	Number	1992	531.234	672.638	397.915
Deaths	Greece	Both	All ages	Stroke	Secondhand smoke	Rate	1992	5.02911	6.36777	3.76701
Deaths	Greece	Both	Age-standardized	Stroke	Secondhand smoke	Rate	1992	3.41521	4.29001	2.5999
Deaths	Lesotho	Both	All ages	Stroke	Secondhand smoke	Number	1991	35.019	48.7814	22.9218
Deaths	Lesotho	Both	All ages	Stroke	Secondhand smoke	Rate	1991	1.90428	2.65266	1.24645
Deaths	Lesotho	Both	Age-standardized	Stroke	Secondhand smoke	Rate	1991	3.75096	5.1804	2.51019
Deaths	France	Both	Age-standardized	Stroke	Secondhand smoke	Rate	1992	0.818503	1.03125	0.618049
Deaths	Sao Tome and Principe	Both	All ages	Stroke	Secondhand smoke	Rate	1991	0.544448	0.745828	0.350425
Deaths	Sao Tome and Principe	Both	Age-standardized	Stroke	Secondhand smoke	Rate	1991	1.05507	1.44605	0.703841
Deaths	United States Virgin Islands	Both	All ages	Stroke	Secondhand smoke	Number	1991	1.09097	1.48083	0.753754
Deaths	Niue	Both	All ages	Stroke	Secondhand smoke	Rate	1991	6.89319	9.21268	4.87225
Deaths	Niue	Both	Age-standardized	Stroke	Secondhand smoke	Rate	1991	7.16382	9.59658	5.04299
Deaths	Rwanda	Both	All ages	Stroke	Secondhand smoke	Number	1991	111.523	159.146	74.6219
Deaths	Rwanda	Both	All ages	Stroke	Secondhand smoke	Rate	1991	1.50773	2.15157	1.00885
Deaths	Rwanda	Both	Age-standardized	Stroke	Secondhand smoke	Rate	1991	3.48236	4.91699	2.31988
Deaths	Angola	Both	All ages	Stroke	Secondhand smoke	Number	1991	104.29	150.424	68.1888
Deaths	Angola	Both	All ages	Stroke	Secondhand smoke	Rate	1991	0.976375	1.40829	0.638394
Deaths	Angola	Both	Age-standardized	Stroke	Secondhand smoke	Rate	1991	2.43983	3.45033	1.60844
Deaths	United Kingdom	Both	Age-standardized	Stroke	Secondhand smoke	Rate	1992	1.42613	1.79576	1.08045
Deaths	Sri Lanka	Both	All ages	Stroke	Secondhand smoke	Number	1992	246.445	330.926	172.479
Deaths	Sri Lanka	Both	All ages	Stroke	Secondhand smoke	Rate	1992	1.4034	1.88449	0.982199
Deaths	Sri Lanka	Both	Age-standardized	Stroke	Secondhand smoke	Rate	1992	2.53407	3.45335	1.77986
Deaths	New Zealand	Both	All ages	Stroke	Secondhand smoke	Number	1992	37.2562	47.566	27.2324
Deaths	New Zealand	Both	All ages	Stroke	Secondhand smoke	Rate	1992	1.06667	1.36185	0.779682
Deaths	New Zealand	Both	Age-standardized	Stroke	Secondhand smoke	Rate	1992	0.9332	1.17882	0.687514
Deaths	South Africa	Both	All ages	Stroke	Secondhand smoke	Number	1991	700.974	907.678	506.586
Deaths	South Africa	Both	All ages	Stroke	Secondhand smoke	Rate	1991	1.86109	2.4099	1.34499
Deaths	South Africa	Both	Age-standardized	Stroke	Secondhand smoke	Rate	1991	3.26685	4.25023	2.35313
Deaths	Samoa	Both	Age-standardized	Stroke	Secondhand smoke	Rate	1992	8.39364	11.329	5.76877
Deaths	Slovakia	Both	All ages	Stroke	Secondhand smoke	Number	1992	215.921	277.662	159.522
Deaths	Slovakia	Both	All ages	Stroke	Secondhand smoke	Rate	1992	4.05843	5.21891	2.99836
Deaths	Slovakia	Both	Age-standardized	Stroke	Secondhand smoke	Rate	1992	3.66264	4.69813	2.72836
Deaths	Cambodia	Both	All ages	Stroke	Secondhand smoke	Number	1992	297.982	399.551	208.349
Deaths	Cambodia	Both	All ages	Stroke	Secondhand smoke	Rate	1992	2.73424	3.66622	1.91178
Deaths	Micronesia (Federated States of)	Both	All ages	Stroke	Secondhand smoke	Number	1992	4.00556	5.6246	2.65128
Deaths	Micronesia (Federated States of)	Both	All ages	Stroke	Secondhand smoke	Rate	1992	3.75278	5.26965	2.48397
Deaths	Micronesia (Federated States of)	Both	Age-standardized	Stroke	Secondhand smoke	Rate	1992	8.37688	11.5011	5.63936
Deaths	Dominica	Both	Age-standardized	Stroke	Secondhand smoke	Rate	1992	1.35817	1.8065	0.974285
Deaths	Romania	Both	All ages	Stroke	Secondhand smoke	Number	1992	1738.73	2229.75	1250.67
Deaths	Romania	Both	All ages	Stroke	Secondhand smoke	Rate	1992	7.46308	9.5707	5.36822
Deaths	Romania	Both	Age-standardized	Stroke	Secondhand smoke	Rate	1992	6.54554	8.30504	4.82969
Deaths	Saint Kitts and Nevis	Both	All ages	Stroke	Secondhand smoke	Number	1991	1.86735	2.45204	1.32257
Deaths	Saint Kitts and Nevis	Both	All ages	Stroke	Secondhand smoke	Rate	1991	4.51001	5.92214	3.19425
Deaths	Cambodia	Both	Age-standardized	Stroke	Secondhand smoke	Rate	1992	6.6067	8.81535	4.5681
Deaths	Saint Kitts and Nevis	Both	Age-standardized	Stroke	Secondhand smoke	Rate	1991	5.21992	6.72429	3.83883
Deaths	Armenia	Both	All ages	Stroke	Secondhand smoke	Number	1992	146.697	186.981	108.626
Deaths	Armenia	Both	All ages	Stroke	Secondhand smoke	Rate	1992	4.28829	5.46589	3.17538
Deaths	Armenia	Both	Age-standardized	Stroke	Secondhand smoke	Rate	1992	6.06277	7.72467	4.53608
Deaths	Tonga	Both	All ages	Stroke	Secondhand smoke	Number	1992	1.86233	2.52641	1.27656
Deaths	Tonga	Both	All ages	Stroke	Secondhand smoke	Rate	1992	1.91345	2.59576	1.3116
Deaths	Greenland	Both	All ages	Stroke	Secondhand smoke	Number	1991	1.99855	2.57611	1.46297
Deaths	Greenland	Both	All ages	Stroke	Secondhand smoke	Rate	1991	3.59311	4.63147	2.63022
Deaths	Greenland	Both	Age-standardized	Stroke	Secondhand smoke	Rate	1991	5.75692	7.35052	4.22463
Deaths	Bhutan	Both	All ages	Stroke	Secondhand smoke	Number	1992	5.07087	7.41623	3.26338
Deaths	Bhutan	Both	All ages	Stroke	Secondhand smoke	Rate	1992	0.877119	1.2828	0.564474
Deaths	Bhutan	Both	Age-standardized	Stroke	Secondhand smoke	Rate	1992	2.07054	3.01377	1.34277
Deaths	Somalia	Both	All ages	Stroke	Secondhand smoke	Number	1991	94.5349	138.604	59.1737
Deaths	Somalia	Both	All ages	Stroke	Secondhand smoke	Rate	1991	1.30764	1.91722	0.818511
Deaths	Somalia	Both	Age-standardized	Stroke	Secondhand smoke	Rate	1991	3.40854	4.94827	2.14551
Deaths	Equatorial Guinea	Both	All ages	Stroke	Secondhand smoke	Number	1991	5.93279	8.86209	3.59808
Deaths	Equatorial Guinea	Both	All ages	Stroke	Secondhand smoke	Rate	1991	1.32323	1.97657	0.802502
Deaths	Belgium	Both	All ages	Stroke	Secondhand smoke	Number	1992	188.903	241.809	140.97
Deaths	Belgium	Both	All ages	Stroke	Secondhand smoke	Rate	1992	1.88247	2.40969	1.4048
Deaths	Belgium	Both	Age-standardized	Stroke	Secondhand smoke	Rate	1992	1.22185	1.53837	0.926566
Deaths	Niue	Both	All ages	Stroke	Secondhand smoke	Number	1991	0.158122	0.211328	0.111764
Deaths	Ireland	Both	All ages	Stroke	Secondhand smoke	Number	1992	68.0145	87.864	50.3482
Deaths	Ireland	Both	All ages	Stroke	Secondhand smoke	Rate	1992	1.88369	2.43343	1.39442
Deaths	Ireland	Both	Age-standardized	Stroke	Secondhand smoke	Rate	1992	1.65236	2.08554	1.24847
Deaths	Estonia	Both	All ages	Stroke	Secondhand smoke	Number	1992	83.0824	106.659	60.4184
Deaths	Estonia	Both	All ages	Stroke	Secondhand smoke	Rate	1992	5.38832	6.91741	3.91844
Deaths	Estonia	Both	Age-standardized	Stroke	Secondhand smoke	Rate	1992	4.09389	5.20554	2.97688
Deaths	Equatorial Guinea	Both	Age-standardized	Stroke	Secondhand smoke	Rate	1991	2.89941	4.27473	1.79687
Deaths	Czechia	Both	All ages	Stroke	Secondhand smoke	Number	1992	532.551	689.009	390.665
Deaths	Czechia	Both	All ages	Stroke	Secondhand smoke	Rate	1992	5.17176	6.69118	3.79387
Deaths	Czechia	Both	Age-standardized	Stroke	Secondhand smoke	Rate	1992	3.92874	5.07807	2.95692
Deaths	Eritrea	Both	All ages	Stroke	Secondhand smoke	Number	1991	24.76	36.5112	15.4321
Deaths	Eritrea	Both	All ages	Stroke	Secondhand smoke	Rate	1991	0.836783	1.23392	0.521539
Deaths	Tonga	Both	Age-standardized	Stroke	Secondhand smoke	Rate	1992	3.444	4.62164	2.41749
Deaths	Cameroon	Both	All ages	Stroke	Secondhand smoke	Number	1991	89.5929	122.222	60.1821
Deaths	Cameroon	Both	All ages	Stroke	Secondhand smoke	Rate	1991	0.833169	1.1366	0.559663
Deaths	Cameroon	Both	Age-standardized	Stroke	Secondhand smoke	Rate	1991	1.94955	2.67239	1.33534
Deaths	Congo	Both	All ages	Stroke	Secondhand smoke	Number	1991	29.7873	41.8138	18.8745
Deaths	Congo	Both	All ages	Stroke	Secondhand smoke	Rate	1991	1.18356	1.66141	0.749952
Deaths	Congo	Both	Age-standardized	Stroke	Secondhand smoke	Rate	1991	2.67521	3.79174	1.70072
Deaths	Singapore	Both	All ages	Stroke	Secondhand smoke	Number	1992	30.4167	39.1272	21.8445
Deaths	Singapore	Both	All ages	Stroke	Secondhand smoke	Rate	1992	0.941494	1.21111	0.676156
Deaths	Singapore	Both	Age-standardized	Stroke	Secondhand smoke	Rate	1992	1.28677	1.66122	0.922717
Deaths	Mauritania	Both	All ages	Stroke	Secondhand smoke	Number	1991	28.7416	38.6363	19.4419
Deaths	Mauritania	Both	All ages	Stroke	Secondhand smoke	Rate	1991	1.35619	1.82308	0.917382
Deaths	Mauritania	Both	Age-standardized	Stroke	Secondhand smoke	Rate	1991	2.84559	3.78771	1.92846
Deaths	Sudan	Both	All ages	Stroke	Secondhand smoke	Number	1991	545.104	783.966	353.905
Deaths	Sudan	Both	All ages	Stroke	Secondhand smoke	Rate	1991	2.58993	3.72483	1.6815
Deaths	Russian Federation	Both	All ages	Stroke	Secondhand smoke	Number	1992	9519.28	12334.8	6987.16
Deaths	Russian Federation	Both	All ages	Stroke	Secondhand smoke	Rate	1992	6.27235	8.12749	4.60391
Deaths	Russian Federation	Both	Age-standardized	Stroke	Secondhand smoke	Rate	1992	5.40232	6.9326	4.05022
Deaths	Viet Nam	Both	All ages	Stroke	Secondhand smoke	Number	1992	2777.24	3814.56	1863.37
Deaths	Viet Nam	Both	All ages	Stroke	Secondhand smoke	Rate	1992	3.93428	5.40376	2.63968
Deaths	Viet Nam	Both	Age-standardized	Stroke	Secondhand smoke	Rate	1992	7.08528	9.67733	4.73487
Deaths	Bulgaria	Both	All ages	Stroke	Secondhand smoke	Number	1992	992.811	1262.76	735.63
Deaths	Bulgaria	Both	All ages	Stroke	Secondhand smoke	Rate	1992	11.6239	14.7845	8.61278
Deaths	Bulgaria	Both	Age-standardized	Stroke	Secondhand smoke	Rate	1992	8.32256	10.4604	6.30879
Deaths	Fiji	Both	All ages	Stroke	Secondhand smoke	Number	1992	17.789	24.1847	11.9642
Deaths	Fiji	Both	All ages	Stroke	Secondhand smoke	Rate	1992	2.3071	3.13658	1.55167
Deaths	Fiji	Both	Age-standardized	Stroke	Secondhand smoke	Rate	1992	4.91898	6.73563	3.36795
Deaths	Thailand	Both	All ages	Stroke	Secondhand smoke	Number	1992	1200.26	1563.81	851.149
Deaths	Thailand	Both	All ages	Stroke	Secondhand smoke	Rate	1992	2.05537	2.67792	1.45754
Deaths	Albania	Both	All ages	Stroke	Secondhand smoke	Number	1992	127.465	163.591	95.0895
Deaths	Albania	Both	All ages	Stroke	Secondhand smoke	Rate	1992	3.80947	4.88913	2.84187
Deaths	Albania	Both	Age-standardized	Stroke	Secondhand smoke	Rate	1992	6.83351	8.87967	5.13111
Deaths	Japan	Both	All ages	Stroke	Secondhand smoke	Number	1992	2883.76	3643.91	2132.54
Deaths	Japan	Both	All ages	Stroke	Secondhand smoke	Rate	1992	2.27722	2.87749	1.684
Deaths	Japan	Both	Age-standardized	Stroke	Secondhand smoke	Rate	1992	1.68262	2.1013	1.27179
Deaths	United States Virgin Islands	Both	All ages	Stroke	Secondhand smoke	Rate	1991	1.02464	1.39078	0.707921
Deaths	United States Virgin Islands	Both	Age-standardized	Stroke	Secondhand smoke	Rate	1991	1.2626	1.68539	0.890953
Deaths	Lithuania	Both	All ages	Stroke	Secondhand smoke	Number	1992	102.085	131.055	74.9404
Deaths	Lithuania	Both	All ages	Stroke	Secondhand smoke	Rate	1992	2.76677	3.55193	2.03108
Deaths	Lithuania	Both	Age-standardized	Stroke	Secondhand smoke	Rate	1992	2.23917	2.85975	1.65123
Deaths	Zimbabwe	Both	All ages	Stroke	Secondhand smoke	Number	1991	67.5236	91.2891	46.0251
Deaths	Zimbabwe	Both	All ages	Stroke	Secondhand smoke	Rate	1991	0.637502	0.861877	0.434531
Deaths	Zimbabwe	Both	Age-standardized	Stroke	Secondhand smoke	Rate	1991	1.78531	2.46038	1.24854
Deaths	Italy	Both	All ages	Stroke	Secondhand smoke	Number	1992	1493.29	1912.47	1115.2
Deaths	Italy	Both	All ages	Stroke	Secondhand smoke	Rate	1992	2.63311	3.37225	1.96643
Deaths	Italy	Both	Age-standardized	Stroke	Secondhand smoke	Rate	1992	1.63971	2.08461	1.23564
Deaths	Kyrgyzstan	Both	All ages	Stroke	Secondhand smoke	Number	1992	228.695	288.521	168.495
Deaths	Kyrgyzstan	Both	All ages	Stroke	Secondhand smoke	Rate	1992	4.9735	6.27454	3.6643
Deaths	Kyrgyzstan	Both	Age-standardized	Stroke	Secondhand smoke	Rate	1992	7.52113	9.50154	5.57313
Deaths	Thailand	Both	Age-standardized	Stroke	Secondhand smoke	Rate	1992	3.42813	4.53829	2.46531
Deaths	Tajikistan	Both	All ages	Stroke	Secondhand smoke	Number	1992	130.977	166.614	96.1901
Deaths	Tajikistan	Both	All ages	Stroke	Secondhand smoke	Rate	1992	2.33991	2.97657	1.71845
Deaths	Tajikistan	Both	Age-standardized	Stroke	Secondhand smoke	Rate	1992	4.62843	5.92021	3.42023
Deaths	Chad	Both	All ages	Stroke	Secondhand smoke	Number	1991	57.1354	79.9999	37.5073
Deaths	Chad	Both	All ages	Stroke	Secondhand smoke	Rate	1991	0.92056	1.28895	0.604314
Deaths	Nepal	Both	All ages	Stroke	Secondhand smoke	Number	1992	277.706	409.701	171.394
Deaths	Nepal	Both	All ages	Stroke	Secondhand smoke	Rate	1992	1.36271	2.01041	0.841031
Deaths	Nepal	Both	Age-standardized	Stroke	Secondhand smoke	Rate	1992	3.01679	4.45181	1.87602
Deaths	Georgia	Both	All ages	Stroke	Secondhand smoke	Number	1992	458.268	587.986	332.252
Deaths	Georgia	Both	All ages	Stroke	Secondhand smoke	Rate	1992	8.45931	10.8538	6.13314
Deaths	Georgia	Both	Age-standardized	Stroke	Secondhand smoke	Rate	1992	7.74016	9.85006	5.77256
Deaths	Chad	Both	Age-standardized	Stroke	Secondhand smoke	Rate	1991	2.01103	2.80702	1.32962
Deaths	Argentina	Both	All ages	Stroke	Secondhand smoke	Number	1992	1158.01	1472.22	863.673
Deaths	Argentina	Both	All ages	Stroke	Secondhand smoke	Rate	1992	3.41482	4.34137	2.54686
Deaths	Argentina	Both	Age-standardized	Stroke	Secondhand smoke	Rate	1992	3.55481	4.47894	2.67067
Deaths	Brazil	Both	All ages	Stroke	Secondhand smoke	Number	1992	4206.54	5288.71	3123.12
Deaths	Brazil	Both	All ages	Stroke	Secondhand smoke	Rate	1992	2.73297	3.43606	2.02908
Deaths	Brazil	Both	Age-standardized	Stroke	Secondhand smoke	Rate	1992	4.43665	5.55796	3.28465
Deaths	Uzbekistan	Both	All ages	Stroke	Secondhand smoke	Number	1992	502.242	648.693	362.405
Deaths	Uzbekistan	Both	All ages	Stroke	Secondhand smoke	Rate	1992	2.29248	2.96096	1.6542
Deaths	United Kingdom	Both	All ages	Stroke	Secondhand smoke	Number	1992	1298.68	1663.91	968.232
Deaths	United Kingdom	Both	All ages	Stroke	Secondhand smoke	Rate	1992	2.2483	2.88058	1.67621
Deaths	Suriname	Both	All ages	Stroke	Secondhand smoke	Number	1992	11.1484	14.3954	8.21926
Deaths	Suriname	Both	All ages	Stroke	Secondhand smoke	Rate	1992	2.86344	3.69742	2.1111
Deaths	Uzbekistan	Both	Age-standardized	Stroke	Secondhand smoke	Rate	1992	4.41691	5.68256	3.22273
Deaths	Philippines	Both	All ages	Stroke	Secondhand smoke	Number	1992	805.151	1096.05	571.97
Deaths	Philippines	Both	All ages	Stroke	Secondhand smoke	Rate	1992	1.21263	1.65074	0.861437
Deaths	Philippines	Both	Age-standardized	Stroke	Secondhand smoke	Rate	1992	3.0317	4.07104	2.18885
Deaths	Lao People's Democratic Republic	Both	All ages	Stroke	Secondhand smoke	Number	1992	172.477	240.972	113.398
Deaths	Lao People's Democratic Republic	Both	All ages	Stroke	Secondhand smoke	Rate	1992	3.92226	5.47988	2.57876
Deaths	Suriname	Both	Age-standardized	Stroke	Secondhand smoke	Rate	1992	4.18175	5.36026	3.08119
Deaths	Egypt	Both	All ages	Stroke	Secondhand smoke	Number	1992	1166.79	1481.65	829.158
Deaths	Egypt	Both	All ages	Stroke	Secondhand smoke	Rate	1992	2.01421	2.55775	1.43136
Deaths	Egypt	Both	Age-standardized	Stroke	Secondhand smoke	Rate	1992	3.86989	4.99059	2.7973
Deaths	Denmark	Both	All ages	Stroke	Secondhand smoke	Number	1992	131.681	168.147	98.2021
Deaths	Denmark	Both	All ages	Stroke	Secondhand smoke	Rate	1992	2.54713	3.25249	1.89954
Deaths	Denmark	Both	Age-standardized	Stroke	Secondhand smoke	Rate	1992	1.61023	2.03218	1.2046
Deaths	Libya	Both	All ages	Stroke	Secondhand smoke	Number	1992	59.6561	80.1894	41.0302
Deaths	Libya	Both	All ages	Stroke	Secondhand smoke	Rate	1992	1.37305	1.84564	0.944353
Deaths	Libya	Both	Age-standardized	Stroke	Secondhand smoke	Rate	1992	3.09676	4.23869	2.11647
Deaths	Malta	Both	All ages	Stroke	Secondhand smoke	Number	1992	6.53773	8.38886	4.79984
Deaths	Malta	Both	All ages	Stroke	Secondhand smoke	Rate	1992	1.73164	2.22194	1.27133
Deaths	Malta	Both	Age-standardized	Stroke	Secondhand smoke	Rate	1992	1.49625	1.90248	1.1041
Deaths	Andorra	Both	All ages	Stroke	Secondhand smoke	Number	1992	0.41117	0.591194	0.276385
Deaths	Haiti	Both	All ages	Stroke	Secondhand smoke	Number	1992	109.432	156.958	69.0639
Deaths	Haiti	Both	All ages	Stroke	Secondhand smoke	Rate	1992	1.63504	2.34514	1.0319
Deaths	Haiti	Both	Age-standardized	Stroke	Secondhand smoke	Rate	1992	3.16014	4.57243	1.9525
Deaths	Belize	Both	All ages	Stroke	Secondhand smoke	Number	1992	1.21126	1.57354	0.856036
Deaths	Belize	Both	All ages	Stroke	Secondhand smoke	Rate	1992	0.620886	0.806587	0.4388
Deaths	Belize	Both	Age-standardized	Stroke	Secondhand smoke	Rate	1992	1.22282	1.60022	0.856571
Deaths	Lao People's Democratic Republic	Both	Age-standardized	Stroke	Secondhand smoke	Rate	1992	8.54399	11.8783	5.78653
Deaths	Kiribati	Both	All ages	Stroke	Secondhand smoke	Number	1992	6.17263	8.49877	4.27433
Deaths	Kiribati	Both	All ages	Stroke	Secondhand smoke	Rate	1992	8.06822	11.1087	5.58696
Deaths	Uruguay	Both	All ages	Stroke	Secondhand smoke	Number	1992	138.063	176.558	100.781
Deaths	Uruguay	Both	All ages	Stroke	Secondhand smoke	Rate	1992	4.34341	5.55446	3.17052
Deaths	Uruguay	Both	Age-standardized	Stroke	Secondhand smoke	Rate	1992	3.50573	4.46147	2.59076
Deaths	Bahamas	Both	All ages	Stroke	Secondhand smoke	Number	1992	2.91886	3.72583	2.14222
Deaths	Bahamas	Both	All ages	Stroke	Secondhand smoke	Rate	1992	1.09319	1.39543	0.80232
Deaths	Bahamas	Both	Age-standardized	Stroke	Secondhand smoke	Rate	1992	1.7403	2.24101	1.26925
Deaths	North Macedonia	Both	All ages	Stroke	Secondhand smoke	Number	1992	181.797	232.351	134.336
Deaths	North Macedonia	Both	All ages	Stroke	Secondhand smoke	Rate	1992	9.01324	11.5196	6.66019
Deaths	North Macedonia	Both	Age-standardized	Stroke	Secondhand smoke	Rate	1992	10.6919	13.6984	7.86066
Deaths	Palestine	Both	All ages	Stroke	Secondhand smoke	Number	1992	53.5107	74.0904	37.344
Deaths	Palestine	Both	All ages	Stroke	Secondhand smoke	Rate	1992	2.39253	3.31267	1.6697
Deaths	Maldives	Both	All ages	Stroke	Secondhand smoke	Number	1992	5.08142	6.67554	3.62753
Deaths	Maldives	Both	All ages	Stroke	Secondhand smoke	Rate	1992	2.15064	2.82533	1.5353
Deaths	Maldives	Both	Age-standardized	Stroke	Secondhand smoke	Rate	1992	5.65095	7.39139	4.08644
Deaths	Mexico	Both	Age-standardized	Stroke	Secondhand smoke	Rate	1992	1.3672	1.81688	0.955772
Deaths	Kiribati	Both	Age-standardized	Stroke	Secondhand smoke	Rate	1992	14.8786	20.3753	10.4921
Deaths	Bermuda	Both	All ages	Stroke	Secondhand smoke	Number	1991	0.828002	1.07442	0.598324
Deaths	Bermuda	Both	All ages	Stroke	Secondhand smoke	Rate	1991	1.3823	1.79368	0.998866
Deaths	Bermuda	Both	Age-standardized	Stroke	Secondhand smoke	Rate	1991	1.34501	1.74351	0.981936
Deaths	Togo	Both	All ages	Stroke	Secondhand smoke	Number	1991	33.5842	45.2223	23.0262
Deaths	Ecuador	Both	All ages	Stroke	Secondhand smoke	Number	1992	73.3454	95.1291	53.0745
Deaths	Ecuador	Both	All ages	Stroke	Secondhand smoke	Rate	1992	0.701456	0.909789	0.507591
Deaths	Brunei Darussalam	Both	All ages	Stroke	Secondhand smoke	Number	1992	3.51547	4.52857	2.55327
Deaths	Brunei Darussalam	Both	All ages	Stroke	Secondhand smoke	Rate	1992	1.28701	1.6579	0.934748
Deaths	Brunei Darussalam	Both	Age-standardized	Stroke	Secondhand smoke	Rate	1992	3.43028	4.39945	2.54196
Deaths	Norway	Both	All ages	Stroke	Secondhand smoke	Number	1992	97.9336	128.449	71.8565
Deaths	Norway	Both	All ages	Stroke	Secondhand smoke	Rate	1992	2.28489	2.99683	1.67648
Deaths	Grenada	Both	All ages	Stroke	Secondhand smoke	Number	1992	1.92112	2.52553	1.37021
Deaths	Grenada	Both	All ages	Stroke	Secondhand smoke	Rate	1992	2.21831	2.91622	1.58218
Deaths	Norway	Both	Age-standardized	Stroke	Secondhand smoke	Rate	1992	1.37732	1.77602	1.03038
Deaths	Poland	Both	All ages	Stroke	Secondhand smoke	Number	1992	1576.81	1984.54	1183.93
Deaths	Poland	Both	All ages	Stroke	Secondhand smoke	Rate	1992	4.11539	5.17953	3.08998
Deaths	Ecuador	Both	Age-standardized	Stroke	Secondhand smoke	Rate	1992	1.20464	1.57625	0.863398
Deaths	Yemen	Both	All ages	Stroke	Secondhand smoke	Number	1992	312.726	455.765	198.298
Deaths	Yemen	Both	All ages	Stroke	Secondhand smoke	Rate	1992	2.12921	3.10309	1.35012
Deaths	Poland	Both	Age-standardized	Stroke	Secondhand smoke	Rate	1992	3.7203	4.66898	2.82998
Deaths	Grenada	Both	Age-standardized	Stroke	Secondhand smoke	Rate	1992	2.67567	3.54768	1.89336
Deaths	Yemen	Both	Age-standardized	Stroke	Secondhand smoke	Rate	1992	6.55935	9.42553	4.23678
Deaths	France	Both	All ages	Stroke	Secondhand smoke	Number	1992	680.026	865.507	514.976
Deaths	France	Both	All ages	Stroke	Secondhand smoke	Rate	1992	1.169	1.48785	0.88527
Deaths	Iceland	Both	All ages	Stroke	Secondhand smoke	Number	1992	3.59487	4.57239	2.76631
Deaths	Iceland	Both	All ages	Stroke	Secondhand smoke	Rate	1992	1.38485	1.76142	1.06567
Deaths	Iceland	Both	Age-standardized	Stroke	Secondhand smoke	Rate	1992	1.19737	1.51933	0.923383
Deaths	Belarus	Both	All ages	Stroke	Secondhand smoke	Number	1992	446.785	573.153	326.254
Deaths	Burundi	Both	All ages	Stroke	Secondhand smoke	Number	1992	60.9751	88.8097	37.8179
Deaths	Burundi	Both	All ages	Stroke	Secondhand smoke	Rate	1992	1.11452	1.62329	0.691247
Deaths	Togo	Both	All ages	Stroke	Secondhand smoke	Rate	1991	0.889264	1.19743	0.609704
Deaths	Togo	Both	Age-standardized	Stroke	Secondhand smoke	Rate	1991	2.44348	3.25808	1.70704
Deaths	Serbia	Both	All ages	Stroke	Secondhand smoke	Number	1992	842.634	1149.69	594.345
Deaths	Serbia	Both	All ages	Stroke	Secondhand smoke	Rate	1992	8.66684	11.825	6.11309
Deaths	Serbia	Both	Age-standardized	Stroke	Secondhand smoke	Rate	1992	8.06195	10.7955	5.6911
Deaths	Belarus	Both	All ages	Stroke	Secondhand smoke	Rate	1992	4.25034	5.4525	3.10371
Deaths	Belarus	Both	Age-standardized	Stroke	Secondhand smoke	Rate	1992	3.43026	4.39482	2.54222
Deaths	Taiwan (Province of China)	Both	All ages	Stroke	Secondhand smoke	Number	1992	751.232	958.172	552.556
Deaths	Taiwan (Province of China)	Both	All ages	Stroke	Secondhand smoke	Rate	1992	3.61139	4.60621	2.6563
Deaths	Taiwan (Province of China)	Both	Age-standardized	Stroke	Secondhand smoke	Rate	1992	4.82188	6.15407	3.60612
Deaths	Burundi	Both	Age-standardized	Stroke	Secondhand smoke	Rate	1992	2.40832	3.49799	1.50367
Deaths	Antigua and Barbuda	Both	All ages	Stroke	Secondhand smoke	Number	1992	1.02653	1.31876	0.756312
Deaths	Antigua and Barbuda	Both	All ages	Stroke	Secondhand smoke	Rate	1992	1.63615	2.10192	1.20546
Deaths	Antigua and Barbuda	Both	Age-standardized	Stroke	Secondhand smoke	Rate	1992	1.87688	2.39187	1.37536
Deaths	Democratic People's Republic of Korea	Both	All ages	Stroke	Secondhand smoke	Number	1992	1465.78	1969.31	1003.83
Deaths	Democratic People's Republic of Korea	Both	All ages	Stroke	Secondhand smoke	Rate	1992	6.72868	9.04014	4.60807
Deaths	Democratic People's Republic of Korea	Both	Age-standardized	Stroke	Secondhand smoke	Rate	1992	9.45456	12.6919	6.5864
Deaths	Kuwait	Both	All ages	Stroke	Secondhand smoke	Number	1992	8.49595	10.6744	6.51404
Deaths	Kuwait	Both	All ages	Stroke	Secondhand smoke	Rate	1992	0.501484	0.630072	0.384499
Deaths	Kuwait	Both	Age-standardized	Stroke	Secondhand smoke	Rate	1992	1.37238	1.76022	1.02941
Deaths	Djibouti	Both	All ages	Stroke	Secondhand smoke	Number	1992	5.89612	8.35869	3.76842
Deaths	Djibouti	Both	All ages	Stroke	Secondhand smoke	Rate	1992	1.23266	1.7475	0.787839
Deaths	Djibouti	Both	Age-standardized	Stroke	Secondhand smoke	Rate	1992	4.11138	5.78552	2.66968
Deaths	Liberia	Both	All ages	Stroke	Secondhand smoke	Number	1991	19.452	27.1599	12.6694
Deaths	Liberia	Both	All ages	Stroke	Secondhand smoke	Rate	1991	0.939033	1.31113	0.611608
Deaths	Liberia	Both	Age-standardized	Stroke	Secondhand smoke	Rate	1991	1.76313	2.43714	1.18337
Deaths	Slovenia	Both	All ages	Stroke	Secondhand smoke	Number	1992	73.5178	101.957	49.4262
Deaths	Slovenia	Both	All ages	Stroke	Secondhand smoke	Rate	1992	3.71434	5.1512	2.49716
Deaths	Slovenia	Both	Age-standardized	Stroke	Secondhand smoke	Rate	1992	2.97532	4.09084	1.99085
Deaths	Cyprus	Both	All ages	Stroke	Secondhand smoke	Number	1992	17.2772	23.0475	12.2671
Deaths	Cyprus	Both	All ages	Stroke	Secondhand smoke	Rate	1992	2.14229	2.85778	1.52106
Deaths	Cyprus	Both	Age-standardized	Stroke	Secondhand smoke	Rate	1992	2.40164	3.17838	1.74847
Deaths	Iraq	Both	All ages	Stroke	Secondhand smoke	Number	1992	576.756	766.249	422.699
Deaths	Iraq	Both	All ages	Stroke	Secondhand smoke	Rate	1992	2.87449	3.81891	2.10669
Deaths	Iraq	Both	Age-standardized	Stroke	Secondhand smoke	Rate	1992	7.15995	9.6023	5.25787
Deaths	Colombia	Both	Age-standardized	Stroke	Secondhand smoke	Rate	1992	1.71703	2.25184	1.22091
Deaths	Latvia	Both	All ages	Stroke	Secondhand smoke	Number	1992	177.532	230.978	129.118
Deaths	Latvia	Both	All ages	Stroke	Secondhand smoke	Rate	1992	6.73784	8.76627	4.90039
Deaths	Australia	Both	All ages	Stroke	Secondhand smoke	Number	1992	176.651	231.234	130.759
Deaths	Australia	Both	All ages	Stroke	Secondhand smoke	Rate	1992	1.02077	1.33618	0.755584
Deaths	Australia	Both	Age-standardized	Stroke	Secondhand smoke	Rate	1992	0.877893	1.13131	0.662273
Deaths	Saint Vincent and the Grenadines	Both	Age-standardized	Stroke	Secondhand smoke	Rate	1992	2.01557	2.61822	1.46278
Deaths	Bolivia (Plurinational State of)	Both	All ages	Stroke	Secondhand smoke	Number	1992	55.4184	77.3556	34.9887
Deaths	Bolivia (Plurinational State of)	Both	All ages	Stroke	Secondhand smoke	Rate	1992	0.821267	1.14636	0.518511
Deaths	Bolivia (Plurinational State of)	Both	Age-standardized	Stroke	Secondhand smoke	Rate	1992	1.55761	2.15405	0.99403
Deaths	Israel	Both	All ages	Stroke	Secondhand smoke	Number	1992	62.2824	79.4834	45.6417
Deaths	Israel	Both	All ages	Stroke	Secondhand smoke	Rate	1992	1.18823	1.5164	0.87076
Deaths	Israel	Both	Age-standardized	Stroke	Secondhand smoke	Rate	1992	1.23368	1.56074	0.905893
Deaths	Madagascar	Both	All ages	Stroke	Secondhand smoke	Number	1992	260.25	354.484	175.166
Deaths	Madagascar	Both	All ages	Stroke	Secondhand smoke	Rate	1992	2.06426	2.81171	1.38939
Deaths	Madagascar	Both	Age-standardized	Stroke	Secondhand smoke	Rate	1992	4.64349	6.27497	3.10886
Deaths	Saint Lucia	Both	All ages	Stroke	Secondhand smoke	Number	1992	2.27318	2.9444	1.64348
Deaths	Saint Lucia	Both	All ages	Stroke	Secondhand smoke	Rate	1992	1.61272	2.08892	1.16597
Deaths	Saint Lucia	Both	Age-standardized	Stroke	Secondhand smoke	Rate	1992	2.58044	3.32676	1.90697
Deaths	Solomon Islands	Both	All ages	Stroke	Secondhand smoke	Number	1992	19.7411	28.0523	13.1769
Deaths	Solomon Islands	Both	All ages	Stroke	Secondhand smoke	Rate	1992	5.44884	7.74285	3.63702
Deaths	Solomon Islands	Both	Age-standardized	Stroke	Secondhand smoke	Rate	1992	13.0837	18.0011	8.8661
Deaths	Chile	Both	Age-standardized	Stroke	Secondhand smoke	Rate	1992	3.12171	4.04703	2.26213
Deaths	Tokelau	Both	All ages	Stroke	Secondhand smoke	Number	1991	0.0986485	0.13809	0.0657905
Deaths	Tokelau	Both	All ages	Stroke	Secondhand smoke	Rate	1991	5.95966	8.34246	3.97461
Deaths	Tokelau	Both	Age-standardized	Stroke	Secondhand smoke	Rate	1991	7.54009	10.4818	5.08127
Deaths	Republic of Korea	Both	All ages	Stroke	Secondhand smoke	Number	1992	1561.95	1972.64	1148.13
Deaths	Republic of Korea	Both	All ages	Stroke	Secondhand smoke	Rate	1992	3.47776	4.39218	2.55637
Deaths	Republic of Korea	Both	Age-standardized	Stroke	Secondhand smoke	Rate	1992	5.45321	6.98917	4.02963
Deaths	Vanuatu	Both	All ages	Stroke	Secondhand smoke	Number	1992	4.78323	6.99873	3.01419
Deaths	Vanuatu	Both	All ages	Stroke	Secondhand smoke	Rate	1992	3.01589	4.4128	1.90049
Deaths	Vanuatu	Both	Age-standardized	Stroke	Secondhand smoke	Rate	1992	6.54386	9.5971	4.18506
Deaths	Panama	Both	All ages	Stroke	Secondhand smoke	Number	1992	20.7476	26.7554	15.1083
Deaths	Panama	Both	All ages	Stroke	Secondhand smoke	Rate	1992	0.832576	1.07366	0.606277
Deaths	Panama	Both	Age-standardized	Stroke	Secondhand smoke	Rate	1992	1.30705	1.69875	0.952191
Deaths	Samoa	Both	All ages	Stroke	Secondhand smoke	Number	1992	7.29171	9.97831	4.9351
Deaths	Samoa	Both	All ages	Stroke	Secondhand smoke	Rate	1992	4.42392	6.0539	2.99416
Deaths	Latvia	Both	Age-standardized	Stroke	Secondhand smoke	Rate	1992	4.94211	6.38226	3.64845
Deaths	Costa Rica	Both	All ages	Stroke	Secondhand smoke	Number	1992	24.5273	31.8032	17.8653
Deaths	Costa Rica	Both	All ages	Stroke	Secondhand smoke	Rate	1992	0.760715	0.986377	0.554092
Deaths	Costa Rica	Both	Age-standardized	Stroke	Secondhand smoke	Rate	1992	1.31168	1.71872	0.947562
Deaths	India	Both	All ages	Stroke	Secondhand smoke	Number	1992	14711.3	20201.1	10115.9
Deaths	India	Both	All ages	Stroke	Secondhand smoke	Rate	1992	1.65694	2.27526	1.13936
Deaths	India	Both	Age-standardized	Stroke	Secondhand smoke	Rate	1992	3.49388	4.82045	2.45042
Deaths	Netherlands	Both	Age-standardized	Stroke	Secondhand smoke	Rate	1992	1.17892	1.48958	0.879054
Deaths	Germany	Both	All ages	Stroke	Secondhand smoke	Number	1992	1311.11	1677.61	976.016
Deaths	Germany	Both	All ages	Stroke	Secondhand smoke	Rate	1992	1.62205	2.07548	1.20749
Deaths	Germany	Both	Age-standardized	Stroke	Secondhand smoke	Rate	1992	1.04916	1.33045	0.787579
Deaths	Bangladesh	Both	All ages	Stroke	Secondhand smoke	Number	1992	2661.56	3617.74	1819.71
Deaths	Bangladesh	Both	All ages	Stroke	Secondhand smoke	Rate	1992	2.34146	3.18264	1.60086
Deaths	Bangladesh	Both	Age-standardized	Stroke	Secondhand smoke	Rate	1992	5.8099	7.96527	4.02288
Deaths	Palau	Both	All ages	Stroke	Secondhand smoke	Number	1991	0.660046	0.925848	0.431151
Deaths	Palau	Both	All ages	Stroke	Secondhand smoke	Rate	1991	4.1744	5.85544	2.72678
Deaths	Palau	Both	Age-standardized	Stroke	Secondhand smoke	Rate	1991	6.46613	9.05298	4.34093
Deaths	Republic of Moldova	Both	All ages	Stroke	Secondhand smoke	Number	1992	184.66	234.004	136.854
Deaths	Republic of Moldova	Both	All ages	Stroke	Secondhand smoke	Rate	1992	4.16141	5.27339	3.08407
Deaths	Republic of Moldova	Both	Age-standardized	Stroke	Secondhand smoke	Rate	1992	4.32953	5.4331	3.28467
Deaths	Congo	Both	All ages	Stroke	Secondhand smoke	Number	1992	29.6095	41.1604	19.0473
Deaths	Congo	Both	All ages	Stroke	Secondhand smoke	Rate	1992	1.14354	1.58964	0.735619
Deaths	Congo	Both	Age-standardized	Stroke	Secondhand smoke	Rate	1992	2.59645	3.65338	1.6362
Deaths	Equatorial Guinea	Both	All ages	Stroke	Secondhand smoke	Number	1992	5.83516	8.63588	3.56923
Deaths	Equatorial Guinea	Both	All ages	Stroke	Secondhand smoke	Rate	1992	1.24819	1.84728	0.763487
Deaths	Equatorial Guinea	Both	Age-standardized	Stroke	Secondhand smoke	Rate	1992	2.81242	4.14482	1.72694
Deaths	Peru	Both	Age-standardized	Stroke	Secondhand smoke	Rate	1992	1.06751	1.44034	0.732125
Deaths	Chile	Both	All ages	Stroke	Secondhand smoke	Number	1992	313.403	406.325	222.969
Deaths	Chile	Both	All ages	Stroke	Secondhand smoke	Rate	1992	2.28911	2.96782	1.62857
Deaths	Andorra	Both	All ages	Stroke	Secondhand smoke	Rate	1992	0.671531	0.965551	0.451398
Deaths	Andorra	Both	Age-standardized	Stroke	Secondhand smoke	Rate	1992	0.720195	1.02066	0.494746
Deaths	Ukraine	Both	Age-standardized	Stroke	Secondhand smoke	Rate	1992	4.89469	6.23879	3.6268
Deaths	Lebanon	Both	All ages	Stroke	Secondhand smoke	Number	1992	37.9166	49.9109	27.3309
Deaths	Lebanon	Both	All ages	Stroke	Secondhand smoke	Rate	1992	1.12564	1.48172	0.81138
Deaths	Lebanon	Both	Age-standardized	Stroke	Secondhand smoke	Rate	1992	1.8587	2.44778	1.33703
Deaths	Dominican Republic	Both	All ages	Stroke	Secondhand smoke	Number	1992	70.8714	90.6939	51.7234
Deaths	Dominican Republic	Both	All ages	Stroke	Secondhand smoke	Rate	1992	0.945272	1.20966	0.689878
Deaths	Dominican Republic	Both	Age-standardized	Stroke	Secondhand smoke	Rate	1992	1.72304	2.20434	1.26495
Deaths	Bahrain	Both	All ages	Stroke	Secondhand smoke	Number	1992	4.68093	6.05254	3.45914
Deaths	Bahrain	Both	All ages	Stroke	Secondhand smoke	Rate	1992	0.868935	1.12355	0.64213
Deaths	Bahrain	Both	Age-standardized	Stroke	Secondhand smoke	Rate	1992	3.02074	3.93552	2.23442
Deaths	Morocco	Both	All ages	Stroke	Secondhand smoke	Number	1992	644.265	862.963	439.057
Deaths	Morocco	Both	All ages	Stroke	Secondhand smoke	Rate	1992	2.45407	3.28711	1.67241
Deaths	Morocco	Both	Age-standardized	Stroke	Secondhand smoke	Rate	1992	4.77143	6.42194	3.25914
Deaths	Gambia	Both	All ages	Stroke	Secondhand smoke	Number	1991	11.6118	16.6648	7.49205
Deaths	Gambia	Both	All ages	Stroke	Secondhand smoke	Rate	1991	1.12441	1.61371	0.725481
Deaths	Iran (Islamic Republic of)	Both	All ages	Stroke	Secondhand smoke	Number	1992	813.343	1067.35	585.343
Deaths	Iran (Islamic Republic of)	Both	All ages	Stroke	Secondhand smoke	Rate	1992	1.38373	1.81587	0.995835
Deaths	Senegal	Both	All ages	Stroke	Secondhand smoke	Number	1991	128.72	171.197	89.5379
Deaths	Senegal	Both	All ages	Stroke	Secondhand smoke	Rate	1991	1.64308	2.1853	1.14293
Deaths	Senegal	Both	Age-standardized	Stroke	Secondhand smoke	Rate	1991	4.1081	5.47932	2.90107
Deaths	Colombia	Both	All ages	Stroke	Secondhand smoke	Number	1992	318.65	410.375	226.803
Deaths	Colombia	Both	All ages	Stroke	Secondhand smoke	Rate	1992	0.936331	1.20586	0.666445
Deaths	Ethiopia	Both	All ages	Stroke	Secondhand smoke	Number	1992	325.958	477.527	206.088
Deaths	Ethiopia	Both	All ages	Stroke	Secondhand smoke	Rate	1992	0.595757	0.872784	0.376671
Deaths	Ethiopia	Both	Age-standardized	Stroke	Secondhand smoke	Rate	1992	1.4181	2.034	0.912495
Deaths	Luxembourg	Both	All ages	Stroke	Secondhand smoke	Number	1992	10.5106	13.4878	7.90275
Deaths	Luxembourg	Both	All ages	Stroke	Secondhand smoke	Rate	1992	2.70285	3.46846	2.03224
Deaths	Luxembourg	Both	Age-standardized	Stroke	Secondhand smoke	Rate	1992	1.90115	2.41261	1.4394
Deaths	Gambia	Both	Age-standardized	Stroke	Secondhand smoke	Rate	1991	3.3957	4.76093	2.2909
Deaths	Guatemala	Both	All ages	Stroke	Secondhand smoke	Number	1992	43.7398	58.7006	29.6559
Deaths	Guatemala	Both	All ages	Stroke	Secondhand smoke	Rate	1992	0.519712	0.697474	0.352369
Deaths	Guatemala	Both	Age-standardized	Stroke	Secondhand smoke	Rate	1992	1.11769	1.48403	0.775587
Deaths	Iran (Islamic Republic of)	Both	Age-standardized	Stroke	Secondhand smoke	Rate	1992	3.4904	4.58086	2.53113
Deaths	Nigeria	Both	All ages	Stroke	Secondhand smoke	Number	1991	804.318	1235.7	480.889
Deaths	Nigeria	Both	All ages	Stroke	Secondhand smoke	Rate	1991	0.86578	1.33012	0.517635
Deaths	Nigeria	Both	Age-standardized	Stroke	Secondhand smoke	Rate	1991	1.87005	2.85467	1.12823
Deaths	Canada	Both	All ages	Stroke	Secondhand smoke	Number	1992	256.03	324.73	192.723
Deaths	Canada	Both	All ages	Stroke	Secondhand smoke	Rate	1992	0.913066	1.15807	0.6873
Deaths	Canada	Both	Age-standardized	Stroke	Secondhand smoke	Rate	1992	0.763004	0.964298	0.576924
Deaths	Trinidad and Tobago	Both	All ages	Stroke	Secondhand smoke	Number	1992	24.5529	31.721	17.824
Deaths	Trinidad and Tobago	Both	All ages	Stroke	Secondhand smoke	Rate	1992	2.00723	2.59323	1.45713
Deaths	Trinidad and Tobago	Both	Age-standardized	Stroke	Secondhand smoke	Rate	1992	2.85695	3.68642	2.08395
Deaths	United Arab Emirates	Both	Age-standardized	Stroke	Secondhand smoke	Rate	1992	6.78287	9.71464	4.54459
Deaths	Marshall Islands	Both	All ages	Stroke	Secondhand smoke	Number	1992	1.38819	1.86199	0.940866
Deaths	Marshall Islands	Both	All ages	Stroke	Secondhand smoke	Rate	1992	2.92263	3.92012	1.98085
Deaths	Marshall Islands	Both	Age-standardized	Stroke	Secondhand smoke	Rate	1992	8.22318	11.0503	5.50527
Deaths	Guinea	Both	All ages	Stroke	Secondhand smoke	Number	1991	78.3188	109.263	54.1264
Deaths	Guinea	Both	All ages	Stroke	Secondhand smoke	Rate	1991	1.21605	1.69651	0.840417
Deaths	Pakistan	Both	All ages	Stroke	Secondhand smoke	Number	1992	2708	3714.91	1822.94
Deaths	Pakistan	Both	All ages	Stroke	Secondhand smoke	Rate	1992	2.29479	3.14805	1.54478
Deaths	Pakistan	Both	Age-standardized	Stroke	Secondhand smoke	Rate	1992	4.75594	6.5468	3.18412
Deaths	Papua New Guinea	Both	All ages	Stroke	Secondhand smoke	Number	1992	103.092	151.916	59.4786
Deaths	Papua New Guinea	Both	All ages	Stroke	Secondhand smoke	Rate	1992	2.38093	3.50853	1.37367
Deaths	Papua New Guinea	Both	Age-standardized	Stroke	Secondhand smoke	Rate	1992	5.45117	8.01227	3.13124
Deaths	Peru	Both	All ages	Stroke	Secondhand smoke	Number	1992	141.101	189.832	96.1109
Deaths	Peru	Both	All ages	Stroke	Secondhand smoke	Rate	1992	0.626442	0.842793	0.426702
Deaths	Honduras	Both	All ages	Stroke	Secondhand smoke	Number	1992	49.5839	66.9044	35.331
Deaths	Honduras	Both	All ages	Stroke	Secondhand smoke	Rate	1992	0.993871	1.34105	0.708182
Deaths	Honduras	Both	Age-standardized	Stroke	Secondhand smoke	Rate	1992	2.14202	2.96253	1.53577
Deaths	Dominica	Both	All ages	Stroke	Secondhand smoke	Number	1992	0.998529	1.34373	0.704045
Deaths	Dominica	Both	All ages	Stroke	Secondhand smoke	Rate	1992	1.36046	1.83078	0.959238
Deaths	Portugal	Both	All ages	Stroke	Secondhand smoke	Number	1992	609.751	780.467	452.004
Deaths	Portugal	Both	All ages	Stroke	Secondhand smoke	Rate	1992	6.0059	7.68742	4.45213
Deaths	Portugal	Both	Age-standardized	Stroke	Secondhand smoke	Rate	1992	4.42048	5.59422	3.35393
Deaths	Central African Republic	Both	Age-standardized	Stroke	Secondhand smoke	Rate	1992	2.75548	3.97768	1.72188
Deaths	Spain	Both	All ages	Stroke	Secondhand smoke	Number	1992	876.409	1126.61	655.7
Deaths	Spain	Both	All ages	Stroke	Secondhand smoke	Rate	1992	2.24929	2.89142	1.68284
Deaths	Nicaragua	Both	Age-standardized	Stroke	Secondhand smoke	Rate	1992	1.70284	2.23466	1.18033
Deaths	Spain	Both	Age-standardized	Stroke	Secondhand smoke	Rate	1992	1.58557	2.01496	1.19249
Deaths	Finland	Both	All ages	Stroke	Secondhand smoke	Number	1992	77.3662	99.2372	56.6393
Deaths	Finland	Both	All ages	Stroke	Secondhand smoke	Rate	1992	1.52978	1.96224	1.11994
Deaths	Finland	Both	Age-standardized	Stroke	Secondhand smoke	Rate	1992	1.08055	1.37908	0.798013
Deaths	Netherlands	Both	All ages	Stroke	Secondhand smoke	Number	1992	242.695	309.366	180.017
Deaths	Netherlands	Both	All ages	Stroke	Secondhand smoke	Rate	1992	1.6039	2.0445	1.18968
Deaths	Jamaica	Both	All ages	Stroke	Secondhand smoke	Number	1992	45.2133	58.3677	32.6312
Deaths	Jamaica	Both	All ages	Stroke	Secondhand smoke	Rate	1992	1.88021	2.42724	1.35698
Deaths	Jamaica	Both	Age-standardized	Stroke	Secondhand smoke	Rate	1992	2.4326	3.12914	1.76713
Deaths	Mexico	Both	All ages	Stroke	Secondhand smoke	Number	1992	595.016	780.338	413.195
Deaths	Mexico	Both	All ages	Stroke	Secondhand smoke	Rate	1992	0.670322	0.879099	0.46549
Deaths	Sweden	Both	All ages	Stroke	Secondhand smoke	Number	1992	117.068	153.571	85.5541
Deaths	Sweden	Both	All ages	Stroke	Secondhand smoke	Rate	1992	1.34527	1.76474	0.98313
Deaths	Guyana	Both	All ages	Stroke	Secondhand smoke	Number	1992	25.7073	34.9892	17.9948
Deaths	Gabon	Both	All ages	Stroke	Secondhand smoke	Number	1992	13.5468	19.0135	8.74393
Deaths	Gabon	Both	All ages	Stroke	Secondhand smoke	Rate	1992	1.30011	1.82475	0.839166
Deaths	Gabon	Both	Age-standardized	Stroke	Secondhand smoke	Rate	1992	2.38916	3.31468	1.59333
Deaths	Switzerland	Both	All ages	Stroke	Secondhand smoke	Number	1992	115.111	147.568	85.0793
Deaths	Switzerland	Both	All ages	Stroke	Secondhand smoke	Rate	1992	1.65204	2.11786	1.22104
Deaths	Switzerland	Both	Age-standardized	Stroke	Secondhand smoke	Rate	1992	1.03593	1.31356	0.77496
Deaths	Jordan	Both	All ages	Stroke	Secondhand smoke	Number	1992	74.5509	97.6822	51.1428
Deaths	Jordan	Both	All ages	Stroke	Secondhand smoke	Rate	1992	1.84277	2.41454	1.26417
Deaths	Jordan	Both	Age-standardized	Stroke	Secondhand smoke	Rate	1992	6.09522	7.92902	4.27165
Deaths	Paraguay	Both	All ages	Stroke	Secondhand smoke	Number	1992	65.1058	85.8455	46.4711
Deaths	Paraguay	Both	All ages	Stroke	Secondhand smoke	Rate	1992	1.52249	2.00749	1.08672
Deaths	Paraguay	Both	Age-standardized	Stroke	Secondhand smoke	Rate	1992	2.73825	3.59632	1.9634
Deaths	Algeria	Both	All ages	Stroke	Secondhand smoke	Number	1992	713.704	968.674	498.013
Deaths	Algeria	Both	All ages	Stroke	Secondhand smoke	Rate	1992	2.68335	3.64197	1.8724
Deaths	Algeria	Both	Age-standardized	Stroke	Secondhand smoke	Rate	1992	6.53739	8.76868	4.62559
Deaths	Comoros	Both	All ages	Stroke	Secondhand smoke	Number	1992	9.01336	13.163	5.11401
Deaths	Comoros	Both	All ages	Stroke	Secondhand smoke	Rate	1992	1.85648	2.71118	1.05333
Deaths	Comoros	Both	Age-standardized	Stroke	Secondhand smoke	Rate	1992	3.83977	5.52989	2.254
Deaths	Eritrea	Both	All ages	Stroke	Secondhand smoke	Number	1992	25.4178	37.7719	15.9464
Deaths	Eritrea	Both	All ages	Stroke	Secondhand smoke	Rate	1992	0.818277	1.21599	0.513364
Deaths	Saint Vincent and the Grenadines	Both	All ages	Stroke	Secondhand smoke	Number	1992	1.4605	1.89177	1.04044
Deaths	Saint Vincent and the Grenadines	Both	All ages	Stroke	Secondhand smoke	Rate	1992	1.32289	1.71353	0.942406
Deaths	Guyana	Both	All ages	Stroke	Secondhand smoke	Rate	1992	3.35452	4.56569	2.34812
Deaths	Guyana	Both	Age-standardized	Stroke	Secondhand smoke	Rate	1992	6.73812	9.20264	4.73141
Deaths	Venezuela (Bolivarian Republic of)	Both	All ages	Stroke	Secondhand smoke	Number	1992	224.267	291.517	158.562
Deaths	Venezuela (Bolivarian Republic of)	Both	All ages	Stroke	Secondhand smoke	Rate	1992	1.13494	1.47527	0.802428
Deaths	Venezuela (Bolivarian Republic of)	Both	Age-standardized	Stroke	Secondhand smoke	Rate	1992	2.15474	2.81242	1.51323
Deaths	Cuba	Both	All ages	Stroke	Secondhand smoke	Number	1992	239.996	301.44	179.413
Deaths	Cuba	Both	All ages	Stroke	Secondhand smoke	Rate	1992	2.18434	2.74357	1.63294
Deaths	Cuba	Both	Age-standardized	Stroke	Secondhand smoke	Rate	1992	2.24406	2.81523	1.68002
Deaths	Barbados	Both	All ages	Stroke	Secondhand smoke	Number	1992	4.35407	5.68975	3.16336
Deaths	Barbados	Both	All ages	Stroke	Secondhand smoke	Rate	1992	1.71495	2.24105	1.24596
Deaths	Barbados	Both	Age-standardized	Stroke	Secondhand smoke	Rate	1992	1.46261	1.88457	1.08366
Deaths	Malawi	Both	All ages	Stroke	Secondhand smoke	Number	1992	82.2642	116.765	53.8614
Deaths	Malawi	Both	All ages	Stroke	Secondhand smoke	Rate	1992	0.814911	1.15668	0.533553
Deaths	Malawi	Both	Age-standardized	Stroke	Secondhand smoke	Rate	1992	2.01049	2.80458	1.34528
Deaths	Kenya	Both	All ages	Stroke	Secondhand smoke	Number	1992	164.29	229.633	105.556
Deaths	Kenya	Both	All ages	Stroke	Secondhand smoke	Rate	1992	0.665541	0.930245	0.427611
Deaths	Kenya	Both	Age-standardized	Stroke	Secondhand smoke	Rate	1992	1.92941	2.71668	1.253
Deaths	Democratic Republic of the Congo	Both	All ages	Stroke	Secondhand smoke	Number	1992	238.856	351.222	143.353
Deaths	Democratic Republic of the Congo	Both	All ages	Stroke	Secondhand smoke	Rate	1992	0.58467	0.85972	0.3509
Deaths	Democratic Republic of the Congo	Both	Age-standardized	Stroke	Secondhand smoke	Rate	1992	1.4366	2.09595	0.875154
Deaths	Austria	Both	All ages	Stroke	Secondhand smoke	Number	1992	160.258	209.587	117.056
Deaths	Austria	Both	All ages	Stroke	Secondhand smoke	Rate	1992	2.04865	2.67924	1.49638
Deaths	Austria	Both	Age-standardized	Stroke	Secondhand smoke	Rate	1992	1.3307	1.70323	0.977895
Deaths	El Salvador	Both	All ages	Stroke	Secondhand smoke	Number	1992	29.2013	37.6884	21.0031
Deaths	El Salvador	Both	All ages	Stroke	Secondhand smoke	Rate	1992	0.541537	0.69893	0.389502
Deaths	El Salvador	Both	Age-standardized	Stroke	Secondhand smoke	Rate	1992	0.894852	1.15942	0.644171
Deaths	United States of America	Both	All ages	Stroke	Secondhand smoke	Number	1992	2688.68	3309.28	2059.42
Deaths	United States of America	Both	All ages	Stroke	Secondhand smoke	Rate	1992	1.0373	1.27673	0.794532
Deaths	United States of America	Both	Age-standardized	Stroke	Secondhand smoke	Rate	1992	0.833131	1.03048	0.640489
Deaths	Sweden	Both	Age-standardized	Stroke	Secondhand smoke	Rate	1992	0.765337	0.975361	0.565748
Deaths	Nicaragua	Both	All ages	Stroke	Secondhand smoke	Number	1992	27.9699	36.3916	19.4216
Deaths	Nicaragua	Both	All ages	Stroke	Secondhand smoke	Rate	1992	0.678193	0.882396	0.470921
Deaths	Afghanistan	Both	All ages	Stroke	Secondhand smoke	Number	1992	499.73	719.51	309.617
Deaths	Afghanistan	Both	All ages	Stroke	Secondhand smoke	Rate	1992	3.43626	4.94752	2.129
Deaths	Afghanistan	Both	Age-standardized	Stroke	Secondhand smoke	Rate	1992	6.99325	9.94977	4.26987
Deaths	Central African Republic	Both	All ages	Stroke	Secondhand smoke	Number	1992	35.1326	51.4313	21.6728
Deaths	Central African Republic	Both	All ages	Stroke	Secondhand smoke	Rate	1992	1.20666	1.76646	0.744375
Deaths	Qatar	Both	All ages	Stroke	Secondhand smoke	Number	1992	3.39937	4.75169	2.35272
Deaths	Qatar	Both	All ages	Stroke	Secondhand smoke	Rate	1992	0.720322	1.00688	0.498538
Deaths	Qatar	Both	Age-standardized	Stroke	Secondhand smoke	Rate	1992	2.88599	4.12248	2.04413
Deaths	Palestine	Both	Age-standardized	Stroke	Secondhand smoke	Rate	1992	6.4432	8.93466	4.52732
Deaths	Sierra Leone	Both	Age-standardized	Stroke	Secondhand smoke	Rate	1992	3.3417	4.91801	2.10373
Deaths	Burkina Faso	Both	All ages	Stroke	Secondhand smoke	Rate	1992	0.789396	1.13345	0.502891
Deaths	Burkina Faso	Both	Age-standardized	Stroke	Secondhand smoke	Rate	1992	1.80331	2.5336	1.1849
Deaths	Turkey	Both	All ages	Stroke	Secondhand smoke	Number	1992	1068.34	1431.74	765.225
Deaths	Turkey	Both	All ages	Stroke	Secondhand smoke	Rate	1992	1.72369	2.31001	1.23464
Deaths	Turkey	Both	Age-standardized	Stroke	Secondhand smoke	Rate	1992	3.08002	4.21596	2.1735
Deaths	C么te d'Ivoire	Both	All ages	Stroke	Secondhand smoke	Number	1992	138.53	190.807	93.5934
Deaths	C么te d'Ivoire	Both	All ages	Stroke	Secondhand smoke	Rate	1992	1.04862	1.44434	0.708467
Deaths	C么te d'Ivoire	Both	Age-standardized	Stroke	Secondhand smoke	Rate	1992	3.18092	4.31656	2.18674
Deaths	Ghana	Both	All ages	Stroke	Secondhand smoke	Number	1992	95.8066	133.378	62.0929
Deaths	Ghana	Both	All ages	Stroke	Secondhand smoke	Rate	1992	0.608788	0.847528	0.39456
Deaths	Ghana	Both	Age-standardized	Stroke	Secondhand smoke	Rate	1992	1.35551	1.88167	0.899243
Deaths	Cabo Verde	Both	All ages	Stroke	Secondhand smoke	Number	1992	2.943	3.87921	2.08768
Deaths	Cabo Verde	Both	All ages	Stroke	Secondhand smoke	Rate	1992	0.79668	1.05012	0.565142
Deaths	Cabo Verde	Both	Age-standardized	Stroke	Secondhand smoke	Rate	1992	1.25564	1.66245	0.883822
Deaths	Guinea-Bissau	Both	All ages	Stroke	Secondhand smoke	Number	1992	14.1508	20.1741	9.1813
Deaths	Guinea-Bissau	Both	All ages	Stroke	Secondhand smoke	Rate	1992	1.34331	1.91509	0.87156
Deaths	Guinea-Bissau	Both	Age-standardized	Stroke	Secondhand smoke	Rate	1992	3.27375	4.57464	2.12948
Deaths	Syrian Arab Republic	Both	All ages	Stroke	Secondhand smoke	Number	1992	293.41	392.929	203.479
Deaths	Syrian Arab Republic	Both	All ages	Stroke	Secondhand smoke	Rate	1992	2.13546	2.85976	1.48094
Deaths	Syrian Arab Republic	Both	Age-standardized	Stroke	Secondhand smoke	Rate	1992	5.43576	7.28834	3.79824
Deaths	Mali	Both	All ages	Stroke	Secondhand smoke	Number	1992	86.1882	119.952	57.6239
Deaths	Mali	Both	All ages	Stroke	Secondhand smoke	Rate	1992	0.964173	1.34188	0.644629
Deaths	Mali	Both	Age-standardized	Stroke	Secondhand smoke	Rate	1992	2.05422	2.8421	1.3786
Deaths	Niger	Both	All ages	Stroke	Secondhand smoke	Number	1992	60.0742	87.6114	37.6596
Deaths	Burkina Faso	Both	All ages	Stroke	Secondhand smoke	Number	1992	79.0723	113.536	50.3737
Deaths	Angola	Both	All ages	Stroke	Secondhand smoke	Number	1992	106.755	153.845	69.7489
Deaths	Rwanda	Both	All ages	Stroke	Secondhand smoke	Number	1992	103.351	147.055	69.3327
Deaths	Rwanda	Both	All ages	Stroke	Secondhand smoke	Rate	1992	1.52848	2.17483	1.02538
Deaths	Uganda	Both	All ages	Stroke	Secondhand smoke	Number	1992	112.473	160.193	71.8662
Deaths	Uganda	Both	All ages	Stroke	Secondhand smoke	Rate	1992	0.609624	0.868278	0.389529
Deaths	Uganda	Both	Age-standardized	Stroke	Secondhand smoke	Rate	1992	1.65227	2.32601	1.06256
Deaths	Mauritius	Both	All ages	Stroke	Secondhand smoke	Number	1992	42.2053	54.7764	30.3785
Deaths	Mauritius	Both	All ages	Stroke	Secondhand smoke	Rate	1992	3.75329	4.87123	2.70154
Deaths	Mauritius	Both	Age-standardized	Stroke	Secondhand smoke	Rate	1992	5.79431	7.5001	4.22289
Deaths	Rwanda	Both	Age-standardized	Stroke	Secondhand smoke	Rate	1992	3.48453	4.97933	2.33281
Deaths	Niue	Both	All ages	Stroke	Secondhand smoke	Number	1992	0.159039	0.212476	0.112033
Deaths	Niger	Both	All ages	Stroke	Secondhand smoke	Rate	1992	0.703553	1.02605	0.441046
Deaths	Niger	Both	Age-standardized	Stroke	Secondhand smoke	Rate	1992	1.97138	2.82488	1.26835
Deaths	Monaco	Both	All ages	Stroke	Secondhand smoke	Number	1992	1.04426	1.43717	0.701061
Deaths	Monaco	Both	All ages	Stroke	Secondhand smoke	Rate	1992	3.36468	4.63066	2.25886
Deaths	Monaco	Both	Age-standardized	Stroke	Secondhand smoke	Rate	1992	1.36774	1.88448	0.944074
Deaths	Eritrea	Both	Age-standardized	Stroke	Secondhand smoke	Rate	1992	2.19458	3.24249	1.40579
Deaths	Angola	Both	All ages	Stroke	Secondhand smoke	Rate	1992	0.965013	1.39067	0.630493
Deaths	Angola	Both	Age-standardized	Stroke	Secondhand smoke	Rate	1992	2.4299	3.42642	1.61409
Deaths	Sierra Leone	Both	All ages	Stroke	Secondhand smoke	Number	1992	62.4337	93.2823	38.1852
Deaths	Sierra Leone	Both	All ages	Stroke	Secondhand smoke	Rate	1992	1.74626	2.60908	1.06803
Deaths	Somalia	Both	All ages	Stroke	Secondhand smoke	Number	1992	96.0525	140.295	60.3355
Deaths	Somalia	Both	All ages	Stroke	Secondhand smoke	Rate	1992	1.27123	1.85677	0.798524
Deaths	Somalia	Both	Age-standardized	Stroke	Secondhand smoke	Rate	1992	3.35452	4.90718	2.07283
Deaths	Niue	Both	All ages	Stroke	Secondhand smoke	Rate	1992	7.00953	9.3647	4.93779
Deaths	Niue	Both	Age-standardized	Stroke	Secondhand smoke	Rate	1992	7.26517	9.73006	5.10899
Deaths	Palau	Both	All ages	Stroke	Secondhand smoke	Number	1992	0.677416	0.951191	0.447829
Deaths	Palau	Both	All ages	Stroke	Secondhand smoke	Rate	1992	4.16814	5.85267	2.75549
Deaths	Palau	Both	Age-standardized	Stroke	Secondhand smoke	Rate	1992	6.40001	9.0231	4.31418
Deaths	Lesotho	Both	All ages	Stroke	Secondhand smoke	Number	1992	35.1313	48.7105	23.2398
Deaths	Lesotho	Both	All ages	Stroke	Secondhand smoke	Rate	1992	1.88011	2.60681	1.24371
Deaths	Oman	Both	All ages	Stroke	Secondhand smoke	Number	1992	22.1946	31.6473	14.2183
Deaths	Oman	Both	All ages	Stroke	Secondhand smoke	Rate	1992	1.0801	1.54011	0.691933
Deaths	Oman	Both	Age-standardized	Stroke	Secondhand smoke	Rate	1992	3.6039	5.12113	2.40452
Deaths	Lesotho	Both	Age-standardized	Stroke	Secondhand smoke	Rate	1992	3.70758	5.11413	2.49605
Deaths	Bermuda	Both	All ages	Stroke	Secondhand smoke	Number	1992	0.800354	1.03769	0.579472
Deaths	Bermuda	Both	All ages	Stroke	Secondhand smoke	Rate	1992	1.32643	1.71977	0.96036
Deaths	Guinea	Both	Age-standardized	Stroke	Secondhand smoke	Rate	1992	2.30617	3.17015	1.58433
Deaths	Sao Tome and Principe	Both	All ages	Stroke	Secondhand smoke	Number	1992	0.693122	0.956372	0.432923
Deaths	Sao Tome and Principe	Both	All ages	Stroke	Secondhand smoke	Rate	1992	0.548422	0.756715	0.342544
Deaths	Sao Tome and Principe	Both	Age-standardized	Stroke	Secondhand smoke	Rate	1992	1.06857	1.45231	0.680199
Deaths	Bermuda	Both	Age-standardized	Stroke	Secondhand smoke	Rate	1992	1.27574	1.6529	0.926549
Deaths	Cameroon	Both	All ages	Stroke	Secondhand smoke	Number	1992	92.8306	127.183	62.979
Deaths	Cameroon	Both	All ages	Stroke	Secondhand smoke	Rate	1992	0.833465	1.14189	0.565447
Deaths	Cameroon	Both	Age-standardized	Stroke	Secondhand smoke	Rate	1992	1.96527	2.68712	1.347
Deaths	Saudi Arabia	Both	All ages	Stroke	Secondhand smoke	Number	1992	303.861	412.18	208.513
Deaths	Saudi Arabia	Both	All ages	Stroke	Secondhand smoke	Rate	1992	1.76051	2.38808	1.20808
Deaths	Saudi Arabia	Both	Age-standardized	Stroke	Secondhand smoke	Rate	1992	5.18914	6.9748	3.58117
Deaths	Saint Kitts and Nevis	Both	All ages	Stroke	Secondhand smoke	Number	1992	1.88052	2.48457	1.33379
Deaths	Saint Kitts and Nevis	Both	All ages	Stroke	Secondhand smoke	Rate	1992	4.51831	5.96967	3.20471
Deaths	Saint Kitts and Nevis	Both	Age-standardized	Stroke	Secondhand smoke	Rate	1992	5.18669	6.67697	3.8384
Deaths	Sudan	Both	Age-standardized	Stroke	Secondhand smoke	Rate	1992	5.80387	8.22492	3.82462
Deaths	American Samoa	Both	All ages	Stroke	Secondhand smoke	Number	1992	1.31884	1.69287	0.953504
Deaths	American Samoa	Both	All ages	Stroke	Secondhand smoke	Rate	1992	2.55884	3.28454	1.85001
Deaths	American Samoa	Both	Age-standardized	Stroke	Secondhand smoke	Rate	1992	5.56873	7.20583	4.05899
Deaths	Greenland	Both	All ages	Stroke	Secondhand smoke	Number	1992	1.98295	2.54279	1.45091
Deaths	Greenland	Both	All ages	Stroke	Secondhand smoke	Rate	1992	3.57677	4.5866	2.61709
Deaths	Greenland	Both	Age-standardized	Stroke	Secondhand smoke	Rate	1992	5.60552	7.14143	4.1122
Deaths	South Sudan	Both	All ages	Stroke	Secondhand smoke	Number	1992	53.8434	77.5939	33.5807
Deaths	South Sudan	Both	All ages	Stroke	Secondhand smoke	Rate	1992	0.883318	1.27295	0.550901
Deaths	South Sudan	Both	Age-standardized	Stroke	Secondhand smoke	Rate	1992	2.25823	3.23491	1.43172
Deaths	Gambia	Both	All ages	Stroke	Secondhand smoke	Number	1992	12.254	17.5435	8.04726
Deaths	Gambia	Both	All ages	Stroke	Secondhand smoke	Rate	1992	1.14177	1.63462	0.749807
Deaths	Gambia	Both	Age-standardized	Stroke	Secondhand smoke	Rate	1992	3.42975	4.83006	2.33529
Deaths	United Arab Emirates	Both	All ages	Stroke	Secondhand smoke	Number	1992	27.3633	40.0597	18.1484
Deaths	United Arab Emirates	Both	All ages	Stroke	Secondhand smoke	Rate	1992	1.30603	1.91202	0.86621
Deaths	Taiwan (Province of China)	Both	All ages	Stroke	Secondhand smoke	Number	1993	731.347	931.278	538.665
Deaths	Taiwan (Province of China)	Both	All ages	Stroke	Secondhand smoke	Rate	1993	3.48266	4.43473	2.56511
Deaths	Zimbabwe	Both	All ages	Stroke	Secondhand smoke	Number	1992	68.4424	92.7053	46.5786
Deaths	Zimbabwe	Both	All ages	Stroke	Secondhand smoke	Rate	1992	0.632241	0.856371	0.430273
Deaths	Botswana	Both	All ages	Stroke	Secondhand smoke	Number	1992	34.7655	50.1423	22.0438
Deaths	Botswana	Both	All ages	Stroke	Secondhand smoke	Rate	1992	2.50297	3.61004	1.58706
Deaths	Cambodia	Both	All ages	Stroke	Secondhand smoke	Number	1993	307.737	410.586	215.558
Deaths	Cambodia	Both	All ages	Stroke	Secondhand smoke	Rate	1993	2.7629	3.68628	1.9353
Deaths	Cambodia	Both	Age-standardized	Stroke	Secondhand smoke	Rate	1993	6.63967	8.82059	4.6056
Deaths	Taiwan (Province of China)	Both	Age-standardized	Stroke	Secondhand smoke	Rate	1993	4.52955	5.7456	3.39857
Deaths	Tokelau	Both	All ages	Stroke	Secondhand smoke	Number	1992	0.0972686	0.136759	0.064815
Deaths	Tokelau	Both	All ages	Stroke	Secondhand smoke	Rate	1992	5.96818	8.39122	3.97691
Deaths	Tokelau	Both	Age-standardized	Stroke	Secondhand smoke	Rate	1992	7.4982	10.39	5.04123
Deaths	Botswana	Both	Age-standardized	Stroke	Secondhand smoke	Rate	1992	6.29749	8.9543	4.07788
Deaths	Zimbabwe	Both	Age-standardized	Stroke	Secondhand smoke	Rate	1992	1.75495	2.40755	1.2234
Deaths	Togo	Both	All ages	Stroke	Secondhand smoke	Number	1992	34.3783	46.7175	23.4635
Deaths	Togo	Both	All ages	Stroke	Secondhand smoke	Rate	1992	0.88325	1.20027	0.602826
Deaths	Togo	Both	Age-standardized	Stroke	Secondhand smoke	Rate	1992	2.41946	3.21763	1.68073
Deaths	Seychelles	Both	Age-standardized	Stroke	Secondhand smoke	Rate	1992	3.34924	4.35659	2.44892
Deaths	Benin	Both	All ages	Stroke	Secondhand smoke	Number	1992	47.5236	65.0282	31.465
Deaths	Benin	Both	All ages	Stroke	Secondhand smoke	Rate	1992	0.915607	1.25286	0.606215
Deaths	Benin	Both	Age-standardized	Stroke	Secondhand smoke	Rate	1992	2.2961	3.11254	1.51311
Deaths	Guinea	Both	All ages	Stroke	Secondhand smoke	Number	1992	79.9308	111.129	54.3643
Deaths	Guinea	Both	All ages	Stroke	Secondhand smoke	Rate	1992	1.20433	1.67439	0.819115
[truncated: 34,942 more rows]

## Sheet: Figure3&Sup_Figure1-3
measure	location	sex	age	cause	rei	metric	year	val	upper	lower
[truncated: 720 more rows]

## Sheet: Figure_4
measure	location	sex	age	cause	rei	metric	year	val	upper	lower
[truncated: 1,320 more rows]

[truncated: 4 more sheets: Figure_5, Sup_Figure4-7, Table_1, Sup_Table_1]
